# Supplementary material for: The Historical Baseline of Hard Tick Records in Spain (1985–2024)
Source: Pathogens. 2025 Feb 9;14(2):173. doi: 10.3390/pathogens14020173 (PMC11858077; doi:10.3390/pathogens14020173)
Supplement: Supplementary file 1 [file pathogens-14-00173-s001.zip]

Archive with 1 entries (1 files):
- pathogens-3458583-Table S1.xlsx
