# Supplementary material for: The Historical Baseline of Hard Tick Records in Spain (1985–2024)
Source: Pathogens. 2025 Feb 9;14(2):173. doi: 10.3390/pathogens14020173 (PMC11858077; doi:10.3390/pathogens14020173)
Supplement: Supplementary file 1 [file pathogens-14-00173-s001.zip › pathogens-3458583-Table S1.xlsx]

## Sheet: Sheet1
Species	Host	Locality	Province	Accuracy	Latitude	Longitude	Date (months collected)
Alloceraea inermis	Bos taurus	Villoslada de Cameros	Rioja	h	42.1112	-2.66513	1
Alloceraea inermis	vegetation	Menoio	Vizcaya	h	43.0631	-3.06571	2
Alloceraea inermis	vegetation	Baracaldo	Vizcaya	m	43.2735	-2.98782	3
Alloceraea inermis	vegetation	La Calera del Prado	Vizcaya	h	43.294	-3.31782	3
Alloceraea inermis	vegetation	Mirador del Fito	Asturias	h	43.4338	-5.19659	3
Alloceraea inermis	vegetation	Sierra de Elgea	Álava	l	42.9345	-2.48974	3
Alloceraea inermis	Ovis aries	Jaizkibel	Guipúzcoa	h	43.3549	-1.79855	4
Alloceraea inermis	vegetation	Sierra de Badaia	Álava	l	42.811	-2.87921	5
Alloceraea inermis	vegetation	Alto de la LLama	Asturias	h	43.4118	-5.30614	6
Alloceraea inermis	vegetation	Sant Martí Sacalm	Gerona	h	42.0542	2.55196	7
Alloceraea inermis	vegetation	Oteo	Álava	m	42.7228	-2.35534	11
Alloceraea inermis	Bos taurus	Oteo	Álava	m	42.7235	-2.35963	1,2,3,4,5,10,11,12
Alloceraea inermis	vegetation	Aloña	Guipúzcoa	h	43.0037	-2.23568	1,3,4
Alloceraea inermis	vegetation	Okina	Álava	m	42.7631	-2.54727	1,3,5,11
Alloceraea inermis	vegetation	Cestona	Guipúzcoa	m	43.2409	-2.24625	1,4
Alloceraea inermis	vegetation	Barambio	Álava	m	43.023	-2.54706	2,3,4
Alloceraea inermis	vegetation	Bedia	Vizcaya	h	43.2914	-2.78865	2,3,4
Alloceraea inermis	Bos taurus	La Calera del Prado	Vizcaya	h	43.291	-3.31615	2,3,4,5
Alloceraea inermis	vegetation	La Calera del Prado	Vizcaya	h	43.2923	-3.31564	2,3,4,5
Alloceraea inermis	Bos taurus	Monte Oiz	Álava	m	43.2444	-2.54876	4,7
Dermacentor marginatus	Sus scrofa	Agapita	Cáceres	h	39.0729	-5.9295	1
Dermacentor marginatus	Canis familiiaris	Arceniega	Álava	h	43.1226	-3.16785	1
Dermacentor marginatus	Sus scrofa	Asiento Farrapo	Cáceres	h	39.4433	-7.24547	1
Dermacentor marginatus	Sus scrofa	Baza	Granada	h	37.4933	-2.74532	1
Dermacentor marginatus	vegetation	Esparza	Navarra	h	42.7746	-1.71627	1
Dermacentor marginatus	Sus scrofa	Güejar Sierra	Granada	m	37.1603	-3.43976	1
Dermacentor marginatus	Sus scrofa	Huétor-Santillán	Granada	h	37.2324	-3.4984	1
Dermacentor marginatus	Sus scrofa	Iznalloz	Granada	h	37.3909	-3.50884	1
Dermacentor marginatus	Capra pyrenaica hispanica	Jerez del Marquesado	Granada	m	37.1818	-3.15886	1
Dermacentor marginatus	Sus scrofa	La Rivera	Cáceres	h	39.5222	-6.47509	1
Dermacentor marginatus	Sus scrofa	Riveros Cantillana	Cáceres	h	37.6122	-5.80983	1
Dermacentor marginatus	Equus caballus	Torrano	Navarra	h	42.8732	-2.0056	1
Dermacentor marginatus	Cervus elaphus	Valdehornillos	Badajoz	h	39.0518	-5.96693	1
Dermacentor marginatus	Cervus elaphus	Villanueva de Córdoba	Córdoba	h	38.383	-4.60897	1
Dermacentor marginatus	Cervus elaphus	Villanueva del Duque	Córdoba	h	38.0827	-5.13907	1
Dermacentor marginatus	Bos taurus	Villoslada de Cameros	Rioja	h	42.1117	-2.66518	1
Dermacentor marginatus	Sus scrofa	Zolina	Navarra	m	42.7605	-1.57677	1
Dermacentor marginatus	Sus scrofa	Cedillo	Cáceres	h	39.6822	-0.0694448	2
Dermacentor marginatus	Homo sapiens	Derio	Vizcaya	m	43.3014	-2.87597	2
Dermacentor marginatus	Cervus elaphus	Eugüi - Olagüe	Navarra	h	42.9734	-1.49579	2
Dermacentor marginatus	Cervus elaphus	Jerez de la Frontera	Cádiz	m	36.6534	-6.13924	2
Dermacentor marginatus	Sus scrofa	Las Cuadrillas	Cáceres	h	39.2444	-7.14641	2
Dermacentor marginatus	Sus scrofa	Machal	Badajoz	h	39.0603	-6.50562	2
Dermacentor marginatus	Ovis aries	Menoio	Álava	h	43.0625	-3.06508	2
Dermacentor marginatus	vegetation	Menoio	Álava	h	43.0645	-3.06894	2
Dermacentor marginatus	Sus scrofa	Muneta	Navarra	m	42.7123	-2.0892	2
Dermacentor marginatus	Sus scrofa	Navarredonda	Badajoz	m	39.0803	-6.31832	2
Dermacentor marginatus	Cervus elaphus	Navas de San Juan	Jaén	m	38.1832	-3.19562	2
Dermacentor marginatus	Equus caballus	Orabidea	Navarra	h	43.1912	-1.53669	2
Dermacentor marginatus	Ovis aries	Oyárzun	Vizcaya	m	43.3044	-1.84939	2
Dermacentor marginatus	Cervus elaphus	Soria	Soria	u			2
Dermacentor marginatus	Equus caballus	Unanu	Navarra	h	42.8826	-2.00525	2
Dermacentor marginatus	Cervus elaphus	Venta de los Santos	Jaén	h	38.3542	-3.06953	2
Dermacentor marginatus	Capra hircus	Arcos de la Frontera	Cádiz	h	36.7521	-5.86948	3
Dermacentor marginatus	Ovis aries	Bedia	Vizcaya	h	43.2939	-2.78969	3
Dermacentor marginatus	Ovis aries	Derio	Vizcaya	m	43.3026	-2.8778	3
Dermacentor marginatus	Equus caballus	Gascue	Navarra	h	42.9337	-1.65814	3
Dermacentor marginatus	Sus scrofa	Santo Domingo	Huesca	h	41.5347	-0.147104	3
Dermacentor marginatus	Equus caballus	Villoslada de Cameros	Rioja	h	42.1135	-2.66643	3
Dermacentor marginatus	Capra hircus	Zeberio	Vizcaya	m	43.1912	-2.89848	3
Dermacentor marginatus	Equus caballus	Ziordia	Navarra	m	42.8706	-2.21586	3
Dermacentor marginatus	Homo sapiens	Almazán	Soria	h	41.4849	-2.52629	4
Dermacentor marginatus	Bos taurus	Antequera	Málaga	m	37.0142	-4.55651	4
Dermacentor marginatus	Ovis aries	Gaintxurizketa	Vizcaya	m	43.2013	-2.73505	4
Dermacentor marginatus	Equus asinus	Garciaz	Cáceres	h	39.4335	-5.67747	4
Dermacentor marginatus	vegetation	Montseny	Barcelona	m	41.7504	2.39086	4
Dermacentor marginatus	Equus caballus	Olaiz	Navarra	m	42.8819	-1.60685	4
Dermacentor marginatus	Homo sapiens	Pamplona	Navarra	u			4
Dermacentor marginatus	Equus caballus	Petilla	Navarra	h	42.461	-1.08841	4
Dermacentor marginatus	Equus caballus	Sabaiza	Navarra	h	42.634	-1.4799	4
Dermacentor marginatus	Sus scrofa	Tremp	Lérida	h	42.1528	0.903326	4
Dermacentor marginatus	Homo sapiens	Soria	Soria	u			5
Dermacentor marginatus	Ovis aries	Lezo	Vizcaya	h	43.3225	-1.88863	6
Dermacentor marginatus	Ovis aries	Esparza	Navarra	h	42.7712	-1.71536	9
Dermacentor marginatus	Apodemus sylvaticus	Garcipollera	Huesca	h	42.6218	-0.495722	9
Dermacentor marginatus	Bos taurus	Garcipollera	Huesca	h	42.6215	-0.496278	9
Dermacentor marginatus	Equus caballus	Iribas	Navarra	h	42.9802	-1.89839	9
Dermacentor marginatus	Ovis aries	Montseny	Barcelona	m	41.7548	2.39394	9
Dermacentor marginatus	Capra hircus	Antequera	Málaga	m	37.01	-4.5569	10
Dermacentor marginatus	Sus scrofa	Busquístar	Granada	h	36.9624	-3.27531	10
Dermacentor marginatus	Homo sapiens	El Bozo	Huesca	m	42.4731	-0.307792	10
Dermacentor marginatus	Ovis aries	Esparza	Navarra	h	42.7744	-1.7164	10
Dermacentor marginatus	Cervus elaphus	Garciaz	Cáceres	h	39.4339	-5.67703	10
Dermacentor marginatus	Cervus elaphus	Gerri de la Sal	Lérida	h	42.3507	1.05238	10
Dermacentor marginatus	Capra hircus	Haro	Rioja	m	42.5722	-2.84693	10
Dermacentor marginatus	Homo sapiens	Hoyos de Manzanares	Madrid	h	40.6024	-3.89845	10
Dermacentor marginatus	Sus scrofa	La Tora	Cáceres	h	39.2413	-7.14945	10
Dermacentor marginatus	Cervus elaphus	Montizón	Jaén	m	38.3447	-3.16507	10
Dermacentor marginatus	Sus scrofa	Salorino	Cáceres	h	39.5441	-6.99684	10
Dermacentor marginatus	Bos taurus	Santibáñez Alto	Cáceres	h	40.1836	-6.52805	10
Dermacentor marginatus	Bos taurus	Sierra del Lugar	Cáceres	l	39.2049	-6.57792	10
Dermacentor marginatus	Bos taurus	Villoslada de Cameros	Rioja	h	42.1112	-2.66527	10
Dermacentor marginatus	Sus scrofa	Zuera	Zaragoza	m	41.8405	-0.779494	10
Dermacentor marginatus	Cervus elaphus	Aliseda	Cáceres	h	39.424	-6.68849	11
Dermacentor marginatus	Cervus elaphus	Andújar	Jaén	m	38.0309	-4.03843	11
Dermacentor marginatus	Sus scrofa	Andújar	Jaén	m	38.0336	-4.0364	11
Dermacentor marginatus	Dama dama	Castellar de la Frontera	Cádiz	h	36.3133	-5.40844	11
Dermacentor marginatus	Capra pyrenaica hispanica	Cazorla	Jaén	l	37.9502	-2.99962	11
Dermacentor marginatus	Ovis musimon	Cerro Murriano	Córdoba	m	38.0018	-4.77765	11
Dermacentor marginatus	Cervus elaphus	Chiclana de Segura	Jaén	m	38.3721	-2.9973	11
Dermacentor marginatus	Sus scrofa	Dúrcal	Granada	m	37.0214	-3.58813	11
Dermacentor marginatus	Cervus elaphus	El Centenillo	Jaén	h	38.3118	-3.74708	11
Dermacentor marginatus	Sus scrofa	El Centenillo	Jaén	h	38.3117	-3.74869	11
Dermacentor marginatus	Capra hircus	Esparza	Navarra	h	42.7719	-1.71702	11
Dermacentor marginatus	Cervus elaphus	Garcipollera	Huesca	h	42.6248	-0.497031	11
Dermacentor marginatus	Ovis aries	Guadalajara	Guadalajara	u			11
Dermacentor marginatus	Sus scrofa	Guadalupe	Cáceres	m	39.4605	-5.30663	11
Dermacentor marginatus	Ovis musimon	Hornachuelos	Córdoba	m	37.8143	-5.24953	11
Dermacentor marginatus	Equus caballus	Jimena de la Frontera	Cádiz	m	36.4306	-5.44755	11
Dermacentor marginatus	Sus scrofa	Los Calderones	Cáceres	h	39.4228	-6.52794	11
Dermacentor marginatus	Sus scrofa	Monegrillo	Zaragoza	m	41.6233	-0.416681	11
Dermacentor marginatus	Sus scrofa	Puebla de la Reina	Badajoz	h	38.6614	-6.09901	11
Dermacentor marginatus	Bos taurus	San José del Valle	Cádiz	h	36.6034	-5.50574	11
Dermacentor marginatus	Cervus elaphus	Valsequillo	Córdoba	h	38.2439	-5.80572	11
Dermacentor marginatus	Cervus elaphus	Villaviciosa de Córdoba	Córdoba	h	38.0744	-5.00997	11
Dermacentor marginatus	Bos taurus	Villoslada de Cameros	Rioja	h	42.1122	-2.66884	11
Dermacentor marginatus	Sus scrofa	Alcuescar	Cáceres	h	39.1823	-6.22633	12
Dermacentor marginatus	Sus scrofa	Alfacar	Granada	h	37.2336	-3.55726	12
Dermacentor marginatus	Cervus elaphus	Castellar de la Frontera	Cádiz	h	36.3148	-5.40897	12
Dermacentor marginatus	Cervus elaphus	Cerro Murriano	Córdoba	m	38.0049	-4.77824	12
Dermacentor marginatus	vegetation	Cestona	Guipúzcoa	m	43.2443	-2.24824	12
Dermacentor marginatus	Capra pyrenaica hispanica	Jayena	Granada	h	36.9641	-3.80765	12
Dermacentor marginatus	Sus scrofa	La Garapetosa	Cáceres	h	39.6611	-7.386	12
Dermacentor marginatus	Ovis aries	María de Huerva	Zaragoza	h	41.5421	-0.995409	12
Dermacentor marginatus	Sus scrofa	Membrío	Cáceres	h	39.5713	-7.04832	12
Dermacentor marginatus	Sus scrofa	Monegrillo	Zaragoza	m	41.6224	-0.418771	12
Dermacentor marginatus	Cervus elaphus	Ronda	Málaga	h	36.7328	-5.16782	12
Dermacentor marginatus	Ovis aries	Salvatierra	Álava	h	42.8127	-2.37807	12
Dermacentor marginatus	Bos taurus	Tres Riveros	Cáceres	h	39.6246	-7.37912	12
Dermacentor marginatus	Sus scrofa	Villanueva de Córdoba	Córdoba	h	38.3823	-4.60514	12
Dermacentor marginatus	Ovis musimon	Villaviciosa de Córdoba	Córdoba	h	38.0703	-5.00732	12
Dermacentor marginatus	vegetation	Yécora	Álava	m	42.542	-2.42716	12
Dermacentor marginatus	Sus scrofa	Zorita	Cáceres	m	39.2606	-5.72814	12
Dermacentor marginatus	Sus scrofa	Lanjarón	Granada	m	36.9619	-3.49907	1,2,11
Dermacentor marginatus	Ovis aries	Oyárzun	Guipúzcoa	m	43.3019	-1.84762	1,2,3
Dermacentor marginatus	Sus scrofa	Garciaz	Cáceres	h	39.4307	-5.67545	1,2,3,10,11,12
Dermacentor marginatus	Sus scrofa	Savallá del Comtat	Tarragona	h	41.5517	1.30087	1,4,5
Dermacentor marginatus	Ovis musimon	Cazorla	Jaén	l	37.9538	-2.99651	10,11
Dermacentor marginatus	Sus scrofa	Berzocana	Cáceres	h	39.4833	-5.48741	11,12
Dermacentor marginatus	Ovis musimon	Castellar de la Frontera	Cádiz	h	36.3131	-5.40966	11,12
Dermacentor marginatus	Cervus elaphus	Montoro	Córdoba	m	38.0304	-4.37964	11,12
Dermacentor marginatus	Cervus elaphus	Adamuz	Córdoba	m	38.0208	-4.51961	2,10,11
Dermacentor marginatus	Cervus elaphus	Cardeña	Córdoba	h	38.2533	-4.3577	2,10,12
Dermacentor marginatus	Capra pyrenaica hispanica	Güejar Sierra	Granada	m	37.164	-3.43866	2,11
Dermacentor marginatus	Ovis aries	Cestona	Guipúzcoa	m	43.2444	-2.24739	4,5
Dermacentor marginatus	Ovis aries	Lezo	Vizcaya	h	43.3211	-1.88622	4,6
Dermacentor marginatus	Apodemus sylvaticus	San Juan de la Peña	Huesca	h	42.58	-0.595521	9,10
Dermacentor marginatus	Bos taurus	Villoslada de Cameros	Rioja	h	42.1138	-2.66755	9,10
Dermacentor marginatus	Ovis aries	Esparza	Navarra	h	42.7703	-1.71742	9,10,11
Dermacentor marginatus	Cervus elaphus	unknown	Soria	u			unknown
Dermacentor marginatus	Homo sapiens	unknown	Soria	u			unknown
Dermacentor reticulatus	Canis familiaris	Arceniega	Álava	h	43.1218	-3.1656	1
Dermacentor reticulatus	Canis familiaris	Basauri	Vizcaya	h	43.2402	-2.83932	1
Dermacentor reticulatus	Equus caballus	Lazcao	Vizcaya	h	43.0242	-2.16568	1
Dermacentor reticulatus	vegetation	Malax	Vizcaya	h	43.16	-2.30934	1
Dermacentor reticulatus	Canis familiaris	Rentería	Guipúzcoa	h	43.3105	-1.89628	1
Dermacentor reticulatus	vegetation	Sierra de Cantabria	Álava	l	42.3749	-2.36847	1
Dermacentor reticulatus	Canis familiaris	Soncillo	Burgos	h	42.9706	-3.77702	1
Dermacentor reticulatus	Canis familiaris	Vitoria	Vitoria	u			1
Dermacentor reticulatus	Canis familiaris	Zeberio	Vizcaya	m	43.1927	-2.89649	1
Dermacentor reticulatus	Equus caballus	Loiu	Vizcaya	h	43.3912	-2.94796	2
Dermacentor reticulatus	Canis familiaris	Renteria	Guipúzcoa	h	43.3105	-1.89962	2
Dermacentor reticulatus	Canis familiaris	Rentería	Guipúzcoa	h	43.3106	-1.8989	2
Dermacentor reticulatus	vegetation	Baracaldo	Vizcaya	m	43.2718	-2.98716	3
Dermacentor reticulatus	Capra hircus	Barambio	Álava	m	43.021	-2.54888	3
Dermacentor reticulatus	vegetation	Bedia	Vizcaya	h	43.2916	-2.7886	3
Dermacentor reticulatus	Ovis aries	Derio	Vizcaya	m	43.3003	-2.87838	3
Dermacentor reticulatus	vegetation	Erandio	Vizcaya	h	43.3036	-2.96651	3
Dermacentor reticulatus	Bos taurus	La Calera del Prado	Vizcaya	h	43.2905	-3.3155	3
Dermacentor reticulatus	vegetation	La Calera del Prado	Vizcaya	h	43.2941	-3.31793	3
Dermacentor reticulatus	Canis familiaris	Mendiguren	Vizcaya	h	42.8203	-2.72567	3
Dermacentor reticulatus	Canis familiaris	Renteria	Guipúzcoa	h	43.3129	-1.8976	3
Dermacentor reticulatus	Canis familiaris	Esnotz	Navarra	h	42.9306	-1.40605	4
Dermacentor reticulatus	Canis familiaris	Quintanaentello	Burgos	h	43.0004	-3.75642	6
Dermacentor reticulatus	Equus caballus	San Cibrián	Burgos	h	43.0046	-3.85561	6
Dermacentor reticulatus	vegetation	Sierra de Arkamo	Álava	l	42.8104	-2.95811	9
Dermacentor reticulatus	vegetation	Laguardia	Álava	m	42.5227	-2.55759	10
Dermacentor reticulatus	Equus caballus	Zaldibia	Guipúzcoa	m	43.0335	-2.17881	10
Dermacentor reticulatus	Bos taurus	Artieta	Burgos	h	43.1134	-3.17757	11
Dermacentor reticulatus	Bos taurus	Cestona	Guipúzcoa	m	43.2437	-2.24904	11
Dermacentor reticulatus	vegetation	Okina	Álava	m	42.7607	-2.54672	11
Dermacentor reticulatus	Ovis aries	Oyárzun	Guipúzcoa	m	43.301	-1.8483	11
Dermacentor reticulatus	Ovis aries	Oyárzun	Vizcaya	m	43.302	-1.84855	11
Dermacentor reticulatus	Ovis aries	Villareal	Álava	h	42.5837	-2.37668	11
Dermacentor reticulatus	Canis familiaris	Amurrio	Álava	h	43.05	-2.99839	12
Dermacentor reticulatus	Ovis aries	Barambio	Álava	m	43.0203	-2.5457	12
Dermacentor reticulatus	Equus caballus	Gordejuela	Álava	h	43.1042	-3.05831	12
Dermacentor reticulatus	Equus caballus	Guecho	Vizcaya	m	43.3003	-3.00589	12
Dermacentor reticulatus	Vulpes vulpes	Lezama	Vizcaya	h	43.2602	-2.79984	12
Dermacentor reticulatus	Bos taurus	Orozco	Vizcaya	m	43.1037	-2.93805	12
Dermacentor reticulatus	vegetation	Santa Cruz	Vizcaya	h	43.1624	-2.82646	12
Dermacentor reticulatus	Capra hircus	Zaldíbar	Vizcaya	m	43.1931	-2.50772	12
Dermacentor reticulatus	Equus caballus	Beasain	Guipúzcoa	h	43.0313	-2.21621	1,11
Dermacentor reticulatus	Canis familiaris	Baracaldo	Vizcaya	m	43.2714	-2.98568	1,2,11,12
Dermacentor reticulatus	Ovis aries	Cestona	Guipúzcoa	m	43.2426	-2.24623	1,2,3,10,11,12
Dermacentor reticulatus	Bos taurus	Oteo	Álava	m	42.7248	-2.35883	1,2,3,4,5,6,7,8,9,10,11,12
Dermacentor reticulatus	Ovis aries	Jaizkibel	Guipúzcoa	h	43.3518	-1.79728	11,12
Dermacentor reticulatus	Canis familiaris	Bilbao	Vizcaya	l	43.2629	-2.9797	2,11,12
Dermacentor reticulatus	vegetation	Zollo	Vizcaya	m	43.1942	-2.94614	2,3
Dermacentor reticulatus	Capra hircus	Zeberio	Vizcaya	m	43.1919	-2.89857	3,4
Dermacentor reticulatus	Canis familiaris	Derio	Vizcaya	m	43.3004	-2.87599	3,4,11,12
Dermacentor reticulatus	Bos taurus	Monte Oiz	Vizcaya	m	43.2405	-2.54911	4,11,12
Dermacentor reticulatus	Bos taurus	Narvaja	Álava	m	42.9013	-2.3983	9,10,11,12
Haemaphysalis concinna	vegetation	Mirador del Fito	Asturias	h	43.4329	-5.19872	3
Haemaphysalis concinna	vegetation	Alto de la LLama	Asturias	h	43.4147	-5.30621	4
Haemaphysalis hispanica	Oryctolagus cuniculus	Torrecilla de Valmadrid	Zaragoza	m	41.5047	-0.849034	1
Haemaphysalis hispanica	Oryctolagus cuniculus	Valmadrid	Zaragoza	h	41.444	-0.877716	5
Haemaphysalis hispanica	Oryctolagus cuniculus	Zaragoza	Zaragoza	u	41.6738	-0.907641	6
Haemaphysalis hispanica	Oryctolagus cuniculus	La Calera del Prado	Vizcaya	h	43.2949	-3.31944	8
Haemaphysalis hispanica	Oryctolagus cuniculus	Priego	Córdoba	h	37.2601	-4.15694	11
Haemaphysalis hispanica	Oryctolagus cuniculus	Torrecilla de Valmadrid	Zaragoza	m	41.5012	-0.84672	1,2,3,4,5,6,10,11,12
Haemaphysalis hispanica	Oryctolagus cuniculus	El Burgo de Ebro	Zaragoza	m	41.5805	-0.747799	1,2,3,6,7
Haemaphysalis hispanica	Oryctolagus cuniculus	Almudévar	Huesca	h	42.0412	-0.546901	2,3,7,10
Haemaphysalis hispanica	Oryctolagus cuniculus	Pina de Ebro	Zaragoza	h	41.5036	-0.499372	2,5,6
Haemaphysalis hispanica	Oryctolagus cuniculus	Barambio	Álava	m	43.0234	-2.5477	4,5
Haemaphysalis punctata	vegetation	Larrea	Álava	m	42.9715	-2.46912	1
Haemaphysalis punctata	Ovis aries	Oyárzun	Vizcaya	m	43.3034	-1.84572	1
Haemaphysalis punctata	Ovis aries	Salvatierra	Álava	h	42.8113	-2.37727	1
Haemaphysalis punctata	Canis familiaris	Garciaz	Cáceres	h	39.4309	-5.67689	2
Haemaphysalis punctata	Cervus elaphus	Jerez de la Frontera	Cádiz	m	36.6522	-6.13612	2
Haemaphysalis punctata	Ovis aries	Oyárzun	Vizcaya	m	43.305	-1.8497	2
Haemaphysalis punctata	vegetation	Peñas de Aia	Guipúzcoa	h	43.3045	-1.85869	2
Haemaphysalis punctata	vegetation	Santa Cruz	Vizcaya	h	43.1616	-2.82973	2
Haemaphysalis punctata	vegetation	Sierra de Arkamo	Álava	l	42.8108	-2.95754	2
Haemaphysalis punctata	vegetation	Sierra Salvada	Álava	l	43.0018	-3.09601	2
Haemaphysalis punctata	vegetation	Arreo	Álava	h	42.7848	-2.95581	3
Haemaphysalis punctata	Equus caballus	Beasain	Guipúzcoa	h	43.0303	-2.21613	3
Haemaphysalis punctata	Ovis aries	Derio	Vizcaya	m	43.3015	-2.87536	3
Haemaphysalis punctata	vegetation	Pagoeta	Guipúzcoa	m	43.2349	-2.18569	3
Haemaphysalis punctata	vegetation	Sierra de Badaia	Álava	l	42.8123	-2.8773	3
Haemaphysalis punctata	Cervus elaphus	Ubrique	Cádiz	h	36.6501	-5.49915	3
Haemaphysalis punctata	Bos taurus	Zaldibia	Guipúzcoa	m	43.035	-2.1798	3
Haemaphysalis punctata	Equus caballus	Zaldibia	Guipúzcoa	m	43.0309	-2.17719	3
Haemaphysalis punctata	vegetation	Zollo	Vizcaya	m	43.1941	-2.94604	3
Haemaphysalis punctata	Equus caballus	Zumaya	Guipúzcoa	m	43.2912	-2.23836	3
Haemaphysalis punctata	vegetation	Alto de la Llama	Asturias	h	43.4136	-5.30913	4
Haemaphysalis punctata	Capra pyrenaica	Beceite	Teruel	l	40.7923	0.181265	4
Haemaphysalis punctata	Equus caballus	Bilbao	Vizcaya	l	43.2618	-2.97855	4
Haemaphysalis punctata	Bos taurus	Catadiano	Álava	h	42.9225	-2.82882	4
Haemaphysalis punctata	vegetation	Etxaguen	Álava	h	42.9827	-2.71696	4
Haemaphysalis punctata	Ovis aries	Gaintxurizketa	Vizcaya	m	43.2021	-2.73774	4
Haemaphysalis punctata	Ovis aries	Lezo	Vizcaya	h	43.321	-1.8878	4
Haemaphysalis punctata	vegetation	Montseny	Barcelona	m	41.7502	2.39	4
Haemaphysalis punctata	Ovis aries	Oyárzun	Guipúzcoa	m	43.3027	-1.84776	4
Haemaphysalis punctata	Ovis aries	Oyárzun	Vizcaya	m	43.305	-1.84944	4
Haemaphysalis punctata	vegetation	Sierra de Cantabria	Álava	l	42.3737	-2.36617	4
Haemaphysalis punctata	vegetation	Yécora	Álava	m	42.5432	-2.42533	4
Haemaphysalis punctata	vegetation	Alfara de Carles	Tarragona	h	40.6232	0.39164	5
Haemaphysalis punctata	vegetation	Campas de Urbía	Guipúzcoa	h	42.8631	-2.89895	5
Haemaphysalis punctata	Bos taurus	Esporret	Huesca	h	42.484	-0.698503	5
Haemaphysalis punctata	vegetation	Mirador del Fito	Asturias	h	43.4301	-5.19973	5
Haemaphysalis punctata	Falco peregrinus	Santa Perpetua	Barcelona	h	41.5539	2.25346	5
Haemaphysalis punctata	vegetation	Sierra de Elgea	Álava	l	42.9314	-2.48586	5
Haemaphysalis punctata	Ovis aries	Tiesas Bajas	Huesca	h	42.6128	-0.659112	5
Haemaphysalis punctata	Bos taurus	Villoslada de Cameros	Rioja	h	42.114	-2.66563	5
Haemaphysalis punctata	Ovis aries	Abecia	Álava	h	42.9447	-2.9865	6
Haemaphysalis punctata	Homo sapiens	Sinués	Huesca	h	42.6738	-0.605615	6
Haemaphysalis punctata	Emberiza cirlus	Acumuer	Huesca	h	42.6122	-0.419531	7
Haemaphysalis punctata	Fringilla coelbes	Acumuer	Huesca	h	42.6143	-0.417387	7
Haemaphysalis punctata	Prunella modularis	Acumuer	Huesca	h	42.6131	-0.416585	7
Haemaphysalis punctata	Capra hircus	Cap Cavallera	Baleares	h	40.0842	4.09228	7
Haemaphysalis punctata	Ovis aries	Gaintxurizketa	Vizcaya	m	43.2021	-2.73922	7
Haemaphysalis punctata	vegetation	Sant Martí Sacalm	Gerona	h	42.0538	2.5542	7
Haemaphysalis punctata	Alectoris rufa	Castillejos	Huelva	m	37.2028	-7.17779	8
Haemaphysalis punctata	Bos taurus	Elizondo	Navarra	m	43.1427	-1.4958	9
Haemaphysalis punctata	Ovis aries	Elizondo	Navarra	m	43.1439	-1.4987	9
Haemaphysalis punctata	Ovis aries	Esparza	Navarra	h	42.7717	-1.71786	9
Haemaphysalis punctata	Ovis aries	Gaintxurizketa	Vizcaya	m	43.2019	-2.74	9
Haemaphysalis punctata	Bos taurus	Garcipollera	Huesca	h	42.6218	-0.499853	9
Haemaphysalis punctata	Turdus merula	Garcipollera	Huesca	h	42.6218	-0.496768	9
Haemaphysalis punctata	Ovis aries	Lezo	Guipúzcoa	h	43.3234	-1.8853	9
Haemaphysalis punctata	vegetation	Mendarozketa	Álava	h	42.9639	-2.61569	9
Haemaphysalis punctata	vegetation	Menoio	Álava	h	43.0629	-3.06617	9
Haemaphysalis punctata	Ovis aries	Montseny	Barcelona	m	41.7547	2.3907	9
Haemaphysalis punctata	Ovis aries	Oyárzun	Vizcaya	m	43.305	-1.85	9
Haemaphysalis punctata	Turdus merula	Villoslada de Cameros	Rioja	h	42.1134	-2.66891	9
Haemaphysalis punctata	Ovis musimon	Cazorla	Jaén	l	37.9531	-2.99705	10
Haemaphysalis punctata	Ovis aries	El Fraginal	Huesca	h	42.5835	-0.656277	10
Haemaphysalis punctata	Ovis aries	Iraizotz	Navarra	h	42.9918	-1.66528	10
Haemaphysalis punctata	Ovis aries	Iraizoz	Navarra	h	42.5944	-1.39639	10
Haemaphysalis punctata	Ovis aries	Larrea	Álava	m	42.9748	-2.46756	10
Haemaphysalis punctata	Bos taurus	Monte Oiz	Vizcaya	m	43.2429	-2.54985	10
Haemaphysalis punctata	Ovis aries	Monte Oiz	Vizcaya	m	43.243	-2.54769	10
Haemaphysalis punctata	vegetation	Monte Oiz	Vizcaya	m	43.2407	-2.5488	10
Haemaphysalis punctata	Ovis aries	Oyarzun	Vizcaya	m	43.304	-1.84703	10
Haemaphysalis punctata	Ovis aries	Oyárzun	Vizcaya	m	43.3023	-1.8475	10
Haemaphysalis punctata	Ovis aries	Tiesas Bajas	Huesca	h	42.6106	-0.659861	10
Haemaphysalis punctata	Canis familiaris	Villoslada de Cameros	Rioja	h	42.1102	-2.66583	10
Haemaphysalis punctata	Parus major	Yanguas	Soria	m	42.1642	-2.32869	10
Haemaphysalis punctata	Ovis aries	Zaldibia	Guipuzcoa	m	43.0307	-2.17725	10
Haemaphysalis punctata	Erithacus rubecula	Zuera	Zaragoza	m	41.8424	-0.778192	10
Haemaphysalis punctata	Ovis aries	Abornicano	Álava	h	42.9304	-2.81918	11
Haemaphysalis punctata	Bos taurus	Artieta	Burgos	h	43.1108	-3.1757	11
Haemaphysalis punctata	Cervus elaphus	Castellar de la Frontera	Cádiz	h	36.3126	-5.40694	11
Haemaphysalis punctata	Alectoris rufa	Herrera	Zaragoza	m	41.2102	-1.09911	11
Haemaphysalis punctata	Bos taurus	Jimena de la Frontera	Cádiz	m	36.433	-5.44648	11
Haemaphysalis punctata	Ovis aries	Lezama	Álava	h	43.2641	-2.79921	11
Haemaphysalis punctata	Bos taurus	Narvaja	Álava	m	42.9011	-2.39679	11
Haemaphysalis punctata	Ovis aries	Narvaja	Álava	m	42.9049	-2.39758	11
Haemaphysalis punctata	Ovis aries	Oyárzun	Vizcaya	m	43.3023	-1.8478	11
Haemaphysalis punctata	Dama dama	Parque Nacional de Doñana	Huelva	l	37.0227	-6.43796	11
Haemaphysalis punctata	Bos taurus	San Roque	Cádiz	h	36.2107	-5.37632	11
Haemaphysalis punctata	Ovis musimon	Santiago de la Espada	Jaén	h	38.112	-2.5254	11
Haemaphysalis punctata	Ovis aries	Villareal	Álava	h	42.5803	-2.3798	11
Haemaphysalis punctata	Bos taurus	Villoslada de Cameros	Rioja	h	42.1133	-2.66943	11
Haemaphysalis punctata	Ovis aries	Délica	Álava	m	42.5921	-2.5864	12
Haemaphysalis punctata	vegetation	Garciaz	Cáceres	h	39.4335	-5.67536	12
Haemaphysalis punctata	Equus caballus	Guecho	Vizcaya	m	43.3044	-3.008	12
Haemaphysalis punctata	Bos taurus	Orozco	Vizcaya	m	43.1045	-2.93927	12
Haemaphysalis punctata	Ovis aries	Oyárzun	Vizcaya	m	43.3032	-1.84543	12
Haemaphysalis punctata	Pica pica	Piñar	Granada	h	37.4701	-3.44549	12
Haemaphysalis punctata	Cervus elaphus	Posadas	Córdoba	h	37.3638	-5.07751	12
Haemaphysalis punctata	Ovis aries	Tiesas Bajas	Huesca	h	42.6136	-0.659214	12
Haemaphysalis punctata	vegetation	Okina	Álava	m	42.7648	-2.54616	1,2,12
Haemaphysalis punctata	vegetation	Cestona	Guipúzcoa	m	43.2413	-2.24859	1,2,3,4,10
Haemaphysalis punctata	vegetation	Lanestosa	Álava	m	43.2314	-3.04686	1,2,3,4,10
Haemaphysalis punctata	Ovis aries	Jaizkibel	Guipúzcoa	h	43.355	-1.79797	1,2,3,4,5,6,7,8,9,10,11,12
Haemaphysalis punctata	Ovis aries	Cestona	Guipúzcoa	m	43.2401	-2.24584	1,2,3,9,10,11,12
Haemaphysalis punctata	Capra hircus	Berzocana	Cáceres	h	39.4817	-5.48849	1,2,4,6,7,8,10,12
Haemaphysalis punctata	Bos taurus	Jaizkibel	Guipúzcoa	h	43.3526	-1.79938	1,2,9,10,12
Haemaphysalis punctata	Bos taurus	Oteo	Álava	m	42.7212	-2.35508	1,3
Haemaphysalis punctata	Bos taurus	Villoslada de Cameros	Rioja	h	42.11	-2.66913	1,3,10,11
Haemaphysalis punctata	Ovis aries	Lizarraga	Navarra	h	42.8242	-2.01755	10,11
Haemaphysalis punctata	Ovis aries	Barambio	Vizcaya	m	43.0212	-2.54666	10,11,12
Haemaphysalis punctata	vegetation	Barambio	Vizcaya	m	43.0242	-2.54617	2,3,12
Haemaphysalis punctata	Ovis aries	Unza	Álava	m	42.9731	-2.94917	2,3,12
Haemaphysalis punctata	vegetation	Gorliz	Vizcaya	h	43.4524	-2.8959	2,3,4,5,6,11
Haemaphysalis punctata	vegetation	Landa	Álava	m	42.9733	-2.63816	2,4,5,9,10,11
Haemaphysalis punctata	Bos taurus	La Calera del Prado	Vizcaya	h	43.2907	-3.31773	3,10,11,12
Haemaphysalis punctata	vegetation	Aloña	Guipúzcoa	h	43.0011	-2.23928	3,4,10
Haemaphysalis punctata	Erithacus rubecula	Villoslada de Cameros	Rioja	h	42.1147	-2.66954	3,4,5
Haemaphysalis punctata	vegetation	Jaizkibel	Guipúzcoa	h	43.3542	-1.79507	3,4,5,6,12
Haemaphysalis punctata	vegetation	Bedia	Vizcaya	h	43.2948	-2.78839	3,5,10
Haemaphysalis punctata	Ovis aries	Laguardia	Álava	m	42.5234	-2.55675	4,10
Haemaphysalis punctata	Capra pyrenaica hispanica	Beceite	Teruel	l	40.7911	0.184174	4,12
Haemaphysalis punctata	Ovis aries	Gaintxurizketa	Vizcaya	m	43.203	-2.73792	4,7,8,9,12
Haemaphysalis punctata	Ovis aries	Tiesas Bajas	Huesca	h	42.6124	-0.65989	5,9,10,12
Haemaphysalis punctata	Alectoris rufa	Calañas	Huelva	h	37.6532	-6.81768	6,7
Haemaphysalis punctata	Bos taurus	Garcipollera	Huesca	h	42.6238	-0.498862	9,10
Haemaphysalis punctata	vegetation	Malax	Vizcaya	h	43.1608	-2.30984	9,10,11
Haemaphysalis punctata	Ovis aries	Tiesas Altas	Huesca	h	42.6135	-0.648286	unknown
Haemaphysalis punctata	vegetation	Urkiola	Vizcaya	m	43.1011	-2.94514	unknown
Haemaphysalis punctata	Equus caballus	Sabaiza	Navarra	h	42.6328	-1.47733	1
Haemaphysalis sulcata	Capra pyrenaica hispanica	Lanteira	Granada	m	37.1836	-3.18683	1
Haemaphysalis sulcata	Cervus elaphus	Santisteban del Puerto	Jaén	h	38.2724	-3.19893	1
Haemaphysalis sulcata	Ovis orientalis musimon	Huéscar	Granada	h	37.8738	-2.52779	2
Haemaphysalis sulcata	Capra pyrenaica hispanica	Monachil	Granada	m	37.1518	-3.51919	2
Haemaphysalis sulcata	Homo sapiens	Calcena	Zaragoza	h	41.6538	-1.70985	3
Haemaphysalis sulcata	Homo sapiens	Abecia	Álava	m	42.9421	-2.98672	3
Haemaphysalis sulcata	Capra pyrenaica hispanica	La Senia	Tarragona	h	40.6501	0.253094	5
Haemaphysalis sulcata	Capra pyrenaica hispanica	Puertos de Tortosa	Tarragona	h	40.652	0.150369	6
Haemaphysalis sulcata	Equus caballus	San Cibrián	Burgos	h	43.0032	-3.85852	6
Haemaphysalis sulcata	Ovis aries	Gantzurizketa	Vizcaya	h	43.3213	-1.84962	9
Haemaphysalis sulcata	Bos taurus	Artieta	Burgos	h	43.1127	-3.17584	11
Haemaphysalis sulcata	Capra pyrenaica hispanica	Capileira	Granada	h	36.9634	-3.05619	11
Haemaphysalis sulcata	Ovis orientalis musimon	Cazorla	Jaén	l	37.9527	-2.99775	11
Haemaphysalis sulcata	Capra pyrenaica hispanica	Huéneja	Granada	h	37.1611	-2.96519	11
Haemaphysalis sulcata	Sus scrofa	Lanjarón	Granada	m	36.9637	-3.49886	11
Haemaphysalis sulcata	Cervus elaphus	Montoro	Córdoba	m	38.0301	-4.37717	11
Haemaphysalis sulcata	Ovis orientalis musimon	Santiago de la Espada	Jaén	h	38.1102	-2.52621	11
Haemaphysalis sulcata	Capra pyrenaica hispanica	Barchel	Granada	h	37.5947	-3.05645	12
Haemaphysalis sulcata	Capra hispanica	Beceite	Teruel	l	40.7927	0.184051	12
Haemaphysalis sulcata	Capra pyrenaica hispanica	Güejar-Sierra	Granada	m	37.1409	-3.46563	12
Haemaphysalis sulcata	Capra pyrenaica hispanica	Jayena	Granada	h	36.9634	-3.80908	12
Haemaphysalis sulcata	Dama dama	Morón de la Frontera	Sevilla	m	37.1418	-5.4962	12
Haemaphysalis sulcata	Rupicapra pyrenaica	Parque Nacional de Ordesa	Huesca	l	42.3634	0.0205091	12
Haemaphysalis sulcata	Capra pyrenaica hispanica	Trevélez	Granada	h	37.0233	-3.24821	1,11,12
Haemaphysalis sulcata	Capra pyrenaica hispanica	Jerez del Marquesado	Granada	m	37.1842	-3.15794	1,12
Haemaphysalis sulcata	Ovis orientalis musimon	Hornachuelos	Córdoba	m	37.8103	-5.24665	1,2,3,11
Haemaphysalis sulcata	Capra pyrenaica hispanica	Cazorla	Jaén	l	37.9511	-2.99529	10,11,12
Haemaphysalis sulcata	Capra pyrenaica hispanica	Coín	Málaga	m	36.6611	-4.75937	11,12
Haemaphysalis sulcata	Capra pyrenaica hispanica	Lanjarón	Granada	m	36.9628	-3.49959	2,12
Haemaphysalis sulcata	Equus caballus	Bilbao	Vizcaya	l	43.2631	-2.97503	unknown
Haemaphysalis sulcata	Equus caballus	Gordejuela	Álava	h	43.102	-3.05528	unknown
Haemaphysalis sulcata	vegetation	Jaizkibel	Guipúzcoa	h	43.3501	-1.79882	unknown
Haemaphysalis sulcata	Ovis aries	Lezaun	Navarra	h	42.7707	-1.99552	unknown
Haemaphysalis sulcata	Bos taurus	Musquiz	Vizcaya	m	43.3201	-3.17575	unknown
Hyalomm marginatum	Equus caballus	Úriz	Navarra	m	42.883	-1.36859	5
Hyalomma aegyptium	Testado graeca	Parque Nacional de Doñana	Huelva	l	37.0227	-6.43763	8
Hyalomma anatolicum	Sus scrofa	Andújar	Jaén	m	38.0318	-4.03584	unknown
Hyalomma excavatum	Bos taurus	Alcalá de los Gazules	Cádiz	h	36.4709	-5.7662	unknown
Hyalomma excavatum	Bos taurus	Bailén	Jaén	m	38.0919	-3.74644	unknown
Hyalomma excavatum	Capra pyrenaica hispanica	Capileira	Granada	h	36.9625	-3.05567	unknown
Hyalomma excavatum	Bos taurus	Guarromán	Jaén	m	38.1811	-3.66521	unknown
Hyalomma excavatum	Bos taurus	Medina Sidonia	Cádiz	h	36.463	-5.9195	unknown
Hyalomma lusitanicum	Sus scrofa	Agapita	Cáceres	h	39.0705	-5.92582	1
Hyalomma lusitanicum	Cervus elaphus	Barrera-Medios Millares	Badajoz	h	39.2018	-6.52804	1
Hyalomma lusitanicum	Cervus elaphus	Berrocal	Sevilla	h	38.26	-5.23511	1
Hyalomma lusitanicum	Cervus elaphus	Carrión de Calatrava	Ciudad Real	h	39.0708	-3.82741	1
Hyalomma lusitanicum	Cervus elaphus	El Clavín-Canalejas	Cáceres	h	39.3831	-6.486	1
Hyalomma lusitanicum	Cervus elaphus	Horriqueros-Cordovilla	Cáceres	h	39.1843	-6.2771	1
Hyalomma lusitanicum	Cervus elaphus	Jaraicejo	Cáceres	h	39.6321	-5.80914	1
Hyalomma lusitanicum	Capra pyrenaica hispanica	Jeres del Marquesado	Granada	h	37.1822	-3.15673	1
Hyalomma lusitanicum	Cervus elaphus	Las Mohedas	Cáceres	h	39.7641	-5.07836	1
Hyalomma lusitanicum	Cervus elaphus	Marmolejo	Jaén	h	38.0144	-4.06919	1
Hyalomma lusitanicum	Cervus elaphus	Membrío	Cáceres	h	39.5704	-7.04586	1
Hyalomma lusitanicum	Cervus elaphus	Peñaquemada	Cáceres	h	39.2135	-6.38993	1
Hyalomma lusitanicum	Cervus elaphus	Riveros del Tajo	Cáceres	h	39.4019	-7.19666	1
Hyalomma lusitanicum	Cervus elaphus	Santisteban del Puerto	Jaén	h	38.2712	-3.19604	1
Hyalomma lusitanicum	Ovis musimon	Santisteban del Puerto	Jaén	h	38.2714	-3.19569	1
Hyalomma lusitanicum	Cervus elaphus	Valrehondillo	Badajoz	h	39.0917	-6.32572	1
Hyalomma lusitanicum	Cervus elaphus	Almadén de la Plata	Sevilla	h	37.9032	-6.07618	2
Hyalomma lusitanicum	Cervus elaphus	Belmez	Córdoba	h	38.2648	-5.23541	2
Hyalomma lusitanicum	Cervus elaphus	Castañar de Ibor	Cáceres	h	39.6724	-5.4575	2
Hyalomma lusitanicum	Sus scrofa	Castrejones	Cáceres	h	39.3217	-6.05532	2
Hyalomma lusitanicum	Cervus elaphus	Cazalla de la Sierra	Sevilla	h	37.9316	-5.78794	2
Hyalomma lusitanicum	Cervus elaphus	Cedillo	Cáceres	h	39.6839	-0.0707163	2
Hyalomma lusitanicum	Sus scrofa	Cedillo	Cáceres	h	39.6806	-0.0739546	2
Hyalomma lusitanicum	Cervus elaphus	Córdoba	Córdoba	m	37.9218	-4.25573	2
Hyalomma lusitanicum	Cervus elaphus	El Clavín-Canalejas	Cáceres	h	39.3843	-6.48763	2
Hyalomma lusitanicum	Cervus elaphus	El Criadero	Cáceres	h	39.1347	-6.27707	2
Hyalomma lusitanicum	Sus scrofa	El Criadero	Cáceres	h	39.1344	-6.27759	2
Hyalomma lusitanicum	Capreolus capreolus	Fuencaliente	Ciudad Real	m	38.2905	-4.29831	2
Hyalomma lusitanicum	Cervus elaphus	Galavís	Cáceres	m	39.4021	-7.27521	2
Hyalomma lusitanicum	Cervus elaphus	Jaraicejo	Cáceres	h	39.6308	-5.80906	2
Hyalomma lusitanicum	Cervus elaphus	La Carolina	Jaén	h	38.2707	-3.6166	2
Hyalomma lusitanicum	Cervus elaphus	La Corchuela	Toledo	h	39.9944	-5.17671	2
Hyalomma lusitanicum	Sus scrofa	Las Cuadrillas	Cáceres	h	39.2419	-7.14733	2
Hyalomma lusitanicum	Cervus elaphus	Navarredonda	Badajoz	m	39.0822	-6.31707	2
Hyalomma lusitanicum	Cervus elaphus	Navas de San Juan	Jaén	m	38.1805	-3.19776	2
Hyalomma lusitanicum	Cervus elaphus	Vereda	Cáceres	h	38.9409	-7.17765	2
Hyalomma lusitanicum	Cervus elaphus	Villanueva del Duque	Córdoba	h	38.0835	-5.13687	2
Hyalomma lusitanicum	Cervus elaphus	Zamores	Cáceres	m	39.4748	-7.12572	2
Hyalomma lusitanicum	Bos taurus	Zarza de Granadilla	Cáceres	m	40.2413	-6.03967	2
Hyalomma lusitanicum	Sus scrofa	Andújar	Jaén	m	38.0336	-4.03586	3
Hyalomma lusitanicum	vegetation	Arcos de la Frontera	Cádiz	h	36.7518	-5.8692	3
Hyalomma lusitanicum	Bos taurus	Belvís de Monroy	Cáceres	h	39.8907	-5.56648	3
Hyalomma lusitanicum	Sus scrofa	Las Cansinas	Cáceres	h	39.3314	-7.26876	3
Hyalomma lusitanicum	Cervus elaphus	Las Cuadrillas	Cáceres	h	39.2443	-7.14775	3
Hyalomma lusitanicum	Bos taurus	Linares	Jaén	h	38.091	-3.66844	3
Hyalomma lusitanicum	vegetation	Medina Sidonia	Cádiz	h	36.4612	-5.91913	3
Hyalomma lusitanicum	Bos taurus	Salamanca	Salamanca	h	40.5829	-5.38985	3
Hyalomma lusitanicum	Bos taurus	San Roque	Cádiz	h	36.2118	-5.37972	3
Hyalomma lusitanicum	Cervus elaphus	Ubrique	Cádiz	h	36.6504	-5.49597	3
Hyalomma lusitanicum	Bos taurus	Villa del Río	Córdoba	h	37.983	-4.28731	3
Hyalomma lusitanicum	Cervus elaphus	Villamanrique	Ciudad Real	h	38.5811	-3.01534	3
Hyalomma lusitanicum	vegetation	Antequera	Málaga	m	37.0141	-4.5576	4
Hyalomma lusitanicum	Bos taurus	Mahón	Baleares	h	39.8921	4.26448	4
Hyalomma lusitanicum	Bos taurus	Miajadas	Cáceres	h	39.1837	-5.94936	4
Hyalomma lusitanicum	Bos taurus	Paterna de Rivera	Cádiz	h	36.5135	-5.90645	4
Hyalomma lusitanicum	Bos taurus	Puebla de Obando	Badajoz	h	39.1745	-6.60863	4
Hyalomma lusitanicum	Bos taurus	Villanueva de Córdoba	Córdoba	h	38.3821	-4.60607	4
Hyalomma lusitanicum	Bos taurus	Zafrilla	Cáceres	m	38.3511	-6.24648	4
Hyalomma lusitanicum	vegetation	Adamuz	Córdoba	m	38.0226	-4.51825	5
Hyalomma lusitanicum	vegetation	Alcalá de Henares	Madrid	m	40.5233	-3.30076	5
Hyalomma lusitanicum	vegetation	Alcaudete de la Jara	Toledo	h	39.7428	4.86702	5
Hyalomma lusitanicum	Bos taurus	Aldea del Cano	Cáceres	h	39.2946	-6.36526	5
Hyalomma lusitanicum	Cervus elaphus	Aliseda	Cáceres	h	39.4217	-6.6858	5
Hyalomma lusitanicum	Sus scrofa	Cáceres	Cáceres	l	39.4808	-6.42615	5
Hyalomma lusitanicum	Bos taurus	Cordobilla de Lácara	Badajoz	m	39.184	-6.41604	5
Hyalomma lusitanicum	Bos taurus	El Escorial	Madrid	h	40.6242	-4.07661	5
Hyalomma lusitanicum	Bos taurus	La Carolina	Jaén	h	38.2737	-3.61526	5
Hyalomma lusitanicum	Bos taurus	Las Almeidas	Cáceres	h	39.2746	-6.37898	5
Hyalomma lusitanicum	Bos taurus	Malpartida de Cáceres	Cáceres	h	39.4809	-6.51505	5
Hyalomma lusitanicum	Bos taurus	Medina Sidonia	Cádiz	h	36.4633	-5.91581	5
Hyalomma lusitanicum	vegetation	Montcada i Reixac	Barcelona	m	41.4776	2.20686	5
Hyalomma lusitanicum	Bos taurus	Navalmoral de la Mata	Cáceres	m	39.83	-5.58627	5
Hyalomma lusitanicum	vegetation	Oropesa	Toledo	m	39.9916	-5.17435	5
Hyalomma lusitanicum	vegetation	Rivas	Madrid	h	40.2986	-3.51043	5
Hyalomma lusitanicum	Bos taurus	San José del Valle	Cádiz	h	36.6014	-5.50901	5
Hyalomma lusitanicum	vegetation	Santa Coloma de Gramanet 2	Barcelona	h	41.4688	2.21248	5
Hyalomma lusitanicum	vegetation	Santa Coloma de Gramanet 3	Barcelona	h	41.466	2.21012	5
Hyalomma lusitanicum	Bos taurus	Son Gornes	Menorca	h	39.9808	3.9846	5
Hyalomma lusitanicum	Bos taurus	Torrejoncillo	Cáceres	m	39.8444	-6.47833	5
Hyalomma lusitanicum	Bos taurus	Torremocha	Cáceres	m	39.3203	-6.16958	5
Hyalomma lusitanicum	Bos taurus	Vejer de la Frontera	Cádiz	h	36.3442	-6.02195	5
Hyalomma lusitanicum	vegetation	Alange	Badajoz	h	38.7529	-6.19581	6
Hyalomma lusitanicum	vegetation	Alcalá de los Gazules	Cádiz	h	36.4713	-5.76522	6
Hyalomma lusitanicum	vegetation	Alcaracejos	Córdoba	h	38.3512	-4.97607	6
Hyalomma lusitanicum	vegetation	Alcornocales finca la portuguesa	Cádiz	h	36.2247	-5.58187	6
Hyalomma lusitanicum	vegetation	Badalona 11	Barcelona	h	41.4643	2.23156	6
Hyalomma lusitanicum	Bos taurus	Bailén	Jaén	m	38.0926	-3.74978	6
Hyalomma lusitanicum	Bos taurus	Baños de la Encina	Jaén	m	38.1738	-3.7867	6
Hyalomma lusitanicum	Bos taurus	Benalup de Sidonia	Cádiz	h	36.3106	-5.79202	6
Hyalomma lusitanicum	Equus equus	Berzocana	Cáceres	h	39.4847	-5.48954	6
Hyalomma lusitanicum	vegetation	Brazatortas	Ciudad Real	h	38.4483	-4.47595	6
Hyalomma lusitanicum	Bos taurus	Carmonita	Badajoz	h	39.1933	-6.36905	6
Hyalomma lusitanicum	Bos taurus	Castillblanco de los Arroyos	Sevilla	m	37.7012	-5.9692	6
Hyalomma lusitanicum	Bos taurus	Córdoba	Córdoba	m	37.9202	-4.25917	6
Hyalomma lusitanicum	vegetation	Doñana	Huelva	l	37.1934	-6.39853	6
Hyalomma lusitanicum	Bos taurus	Escurial	Cáceres	h	39.1944	-5.90072	6
Hyalomma lusitanicum	Bos taurus	Guarromán	Jaén	m	38.1841	-3.6667	6
Hyalomma lusitanicum	Bos taurus	Las Terronas	Cáceres	h	39.1324	-6.27824	6
Hyalomma lusitanicum	Bos taurus	Lora del Río	Sevilla	h	37.681	-5.51754	6
Hyalomma lusitanicum	Bos taurus	Malpartida de Plasencia	Cáceres	h	39.9837	-6.03864	6
Hyalomma lusitanicum	Bos taurus	Marchena	Sevilla	h	37.3267	-5.41826	6
Hyalomma lusitanicum	Bos taurus	Padul	Granada	m	37.0241	-3.65883	6
Hyalomma lusitanicum	Sus scrofa	Parque Nacional de Doñana	Huelva	l	37.0233	-6.43613	6
Hyalomma lusitanicum	vegetation	Perales del Río	Madrid	h	40.3067	-3.61083	6
Hyalomma lusitanicum	Bos taurus	Pruna	Sevilla	h	36.8717	-5.21623	6
Hyalomma lusitanicum	Bos taurus	Sanlúcar la Mayor	Sevilla	h	37.382	-6.18961	6
Hyalomma lusitanicum	vegetation	Santa Coloma de Gramanet 1	Barcelona	h	41.4737	2.21344	6
Hyalomma lusitanicum	vegetation	Santa Coloma de Gramanet 4	Barcelona	h	41.4679	2.2154	6
Hyalomma lusitanicum	Bos taurus	Santa Elena	Jaén	h	38.312	-3.49764	6
Hyalomma lusitanicum	Bos taurus	Santaolalla	Huelva	h	37.902	-6.21994	6
Hyalomma lusitanicum	Bos taurus	Valdelacasa	Cáceres	h	39.6921	-5.35757	6
Hyalomma lusitanicum	Bos taurus	Vilches	Jaén	h	38.241	-3.50775	6
Hyalomma lusitanicum	Bos taurus	Villamartín	Cádiz	h	36.8144	-5.67745	6
Hyalomma lusitanicum	Bos taurus	Villanueva del Río y Minas	Sevilla	h	37.6814	-5.73586	6
Hyalomma lusitanicum	Bos taurus	Villarrubia	Córdoba	h	37.8204	-4.92838	6
Hyalomma lusitanicum	Cervus elaphus	Agapita	Cáceres	h	39.0737	-5.9288	7
Hyalomma lusitanicum	Cervus elaphus	Aguila	Sevilla	h	37.5047	-5.24699	7
Hyalomma lusitanicum	Ovis aries	Alburquerque	Badajoz	h	39.2545	-6.99559	7
Hyalomma lusitanicum	vegetation	Alcalá de Henares (el redondal)	Madrid	h	40.2816	-3.20983	7
Hyalomma lusitanicum	vegetation	Alcalá de Henares (virgen del espino)	Madrid	h	40.2807	-3.20902	7
Hyalomma lusitanicum	vegetation	Alcalá de Henares (zarzuela)	Madrid	h	40.2831	-3.20543	7
Hyalomma lusitanicum	vegetation	Badalona 12	Barcelona	h	41.4675	2.22992	7
Hyalomma lusitanicum	vegetation	Badalona 13	Barcelona	h	41.4692	2.23504	7
Hyalomma lusitanicum	vegetation	Badalona 14	Barcelona	h	41.4737	2.22708	7
Hyalomma lusitanicum	vegetation	Badalona 15	Barcelona	h	41.4711	2.21655	7
Hyalomma lusitanicum	vegetation	Badalona 16	Barcelona	h	41.4621	2.22542	7
Hyalomma lusitanicum	vegetation	Badalona 17	Barcelona	h	41.4715	2.22616	7
Hyalomma lusitanicum	Bos taurus	Brozas	Cáceres	h	39.6146	-6.76947	7
Hyalomma lusitanicum	Caperoles capreolus	Cañamero	Cáceres	h	39.3742	-5.37593	7
Hyalomma lusitanicum	vegetation	Collado Villalba	Madrid	m	40.6499	-4.002	7
Hyalomma lusitanicum	vegetation	El Pardo	Madrid	h	40.5509	-3.79699	7
Hyalomma lusitanicum	vegetation	Getafe (La aldehuela)	Madrid	h	40.2993	-3.61314	7
Hyalomma lusitanicum	vegetation	Getafe (soto las juntas)	Madrid	h	40.3154	-3.52787	7
Hyalomma lusitanicum	vegetation	Guadalajara (El Barranco de la Cabra)	Guadalajara	h	40.9714	-3.0648	7
Hyalomma lusitanicum	Ovis aries	Guadiloba	Cáceres	m	39.4934	-6.26886	7
Hyalomma lusitanicum	Equus caballus	Los Molinos	Madrid	h	40.7241	-4.0232	7
Hyalomma lusitanicum	vegetation	Marchamalo	Guadalajara	h	40.6841	-3.21078	7
Hyalomma lusitanicum	vegetation	Montcada i Reixac	Barcelona	m	41.4781	2.20717	7
Hyalomma lusitanicum	vegetation	Moralzarzal	Madrid	m	40.6775	-3.95417	7
Hyalomma lusitanicum	Bos taurus	Osuna	Sevilla	m	37.2428	-5.39741	7
Hyalomma lusitanicum	Bos taurus	Puebla de los Infantes	Sevilla	h	37.8029	-5.24906	7
Hyalomma lusitanicum	vegetation	San Agustín del Guadalix	Madrid	h	40.6805	-3.62369	7
Hyalomma lusitanicum	vegetation	Sant Quirze del Vallès	Barcelona	h	41.5268	2.06074	7
Hyalomma lusitanicum	vegetation	Santa Coloma de Gramanet 5	Barcelona	h	41.47	2.21015	7
Hyalomma lusitanicum	vegetation	Santa Coloma de Gramanet 6	Barcelona	h	41.4707	2.21128	7
Hyalomma lusitanicum	vegetation	Santa Coloma de Gramanet 7	Barcelona	h	41.4659	2.21896	7
Hyalomma lusitanicum	Oryctolagus cuniculus	Santa Marta de Magasca	Cáceres	h	39.5203	-6.08668	7
Hyalomma lusitanicum	Bos taurus	Son Bonaventura	Menorca	h	39.8412	4.27021	7
Hyalomma lusitanicum	Bos taurus	Son Tema	Menorca	h	39.9939	4.19385	7
Hyalomma lusitanicum	vegetation	Valdemorillo	Madrid	h	40.5182	4.05801	7
Hyalomma lusitanicum	vegetation	Valdeovero	Guadalajara	h	40.6333	3.36954	7
Hyalomma lusitanicum	vegetation	Yecla	Murcia	m	38.7375	-1.22438	7
Hyalomma lusitanicum	vegetation	Acueducto Badalona	Barcelona	h	41.463	2.22245	8
Hyalomma lusitanicum	vegetation	Alella	Barcelona	h	41.4802	2.29753	8
Hyalomma lusitanicum	vegetation	Av Llenguadoc/Riera Pomar Badalona	Barcelona	h	41.4711	2.24936	8
Hyalomma lusitanicum	vegetation	AV. 11 de Setembre, AVE Santa Perpetua de M.	Barcelona	h	41.5293	2.18472	8
Hyalomma lusitanicum	vegetation	B-500 Badalona	Barcelona	h	41.4741	2.25645	8
Hyalomma lusitanicum	vegetation	Badalona 1	Barcelona	h	41.4631	2.23289	8
Hyalomma lusitanicum	vegetation	Badalona 10	Barcelona	h	41.4764	2.25827	8
Hyalomma lusitanicum	vegetation	Badalona 18	Barcelona	h	41.4695	2.26049	8
Hyalomma lusitanicum	vegetation	Badalona 19	Barcelona	h	41.4674	2.26396	8
Hyalomma lusitanicum	vegetation	Badalona 2	Barcelona	h	41.4678	2.23796	8
Hyalomma lusitanicum	vegetation	Badalona 20	Barcelona	h	41.4678	2.26323	8
Hyalomma lusitanicum	vegetation	Badalona 21	Barcelona	h	41.4738	2.25976	8
Hyalomma lusitanicum	vegetation	Badalona 22	Barcelona	h	41.4728	2.25618	8
Hyalomma lusitanicum	vegetation	Badalona 23	Barcelona	h	41.4782	2.25013	8
Hyalomma lusitanicum	vegetation	Badalona 24	Barcelona	h	41.4728	2.25296	8
Hyalomma lusitanicum	vegetation	Badalona 3	Barcelona	h	41.4677	2.23571	8
Hyalomma lusitanicum	vegetation	Badalona 4	Barcelona	h	41.4725	2.23957	8
Hyalomma lusitanicum	vegetation	Badalona 5	Barcelona	h	41.4683	2.24142	8
Hyalomma lusitanicum	vegetation	Badalona 6	Barcelona	h	41.4711	2.2419	8
Hyalomma lusitanicum	vegetation	Badalona 7	Barcelona	h	41.4744	2.24631	8
Hyalomma lusitanicum	vegetation	Badalona 8	Barcelona	h	41.4769	2.24951	8
Hyalomma lusitanicum	vegetation	Badalona 9	Barcelona	h	41.4713	2.25171	8
Hyalomma lusitanicum	vegetation	Barberà del Vallès	Barcelona	h	41.5144	2.1643	8
Hyalomma lusitanicum	vegetation	Baricentro, Río Ripoll Barberà del Vallès	Barcelona	h	41.5125	2.14645	8
Hyalomma lusitanicum	vegetation	Barrio Santa Rita Castellbisbal	Barcelona	h	41.4552	2.0003	8
Hyalomma lusitanicum	vegetation	Bellaterra Cerdanyola del Vallès	Barcelona	h	41.4968	2.09782	8
Hyalomma lusitanicum	Bos taurus	Binigaus	Menorca	h	39.9022	4.02337	8
Hyalomma lusitanicum	vegetation	C/ Atenes Rubí	Barcelona	h	41.4829	2.02474	8
Hyalomma lusitanicum	vegetation	c/ de Can Polit Rubí	Barcelona	h	41.5202	2.03331	8
Hyalomma lusitanicum	vegetation	c/ de l'Estació Les Fonts	Barcelona	h	41.5256	2.03688	8
Hyalomma lusitanicum	vegetation	c/ de la Muntanya Rubí	Barcelona	h	41.4942	2.01714	8
Hyalomma lusitanicum	vegetation	c/ Gorchs Lladó Barberà del Vallès	Barcelona	h	41.5128	2.16228	8
Hyalomma lusitanicum	vegetation	Camí de Can Torres Mollet del Vallès	Barcelona	h	41.5571	2.20909	8
Hyalomma lusitanicum	vegetation	Camí de Gallecs Mollet del Vallès	Barcelona	h	41.557	2.20646	8
Hyalomma lusitanicum	vegetation	Camí Mas Jornet Rubí	Barcelona	h	41.4809	2.02048	8
Hyalomma lusitanicum	vegetation	Camí Monestir, el Canyet Badalona	Barcelona	h	41.4718	2.23128	8
Hyalomma lusitanicum	vegetation	Camí Monestir, sendero Badalona	Barcelona	h	41.4723	2.23022	8
Hyalomma lusitanicum	vegetation	Camí Pont Xuclador Mollet del Vallès	Barcelona	h	41.5568	2.19731	8
Hyalomma lusitanicum	vegetation	Camino junto a B20 Badalona	Barcelona	h	41.467	2.23442	8
Hyalomma lusitanicum	vegetation	Camino por c/ Tanit Badalona	Barcelona	h	41.4653	2.2361	8
Hyalomma lusitanicum	vegetation	Camino Torre Frares Montcada i Reixac	Barcelona	h	41.4765	2.20657	8
Hyalomma lusitanicum	vegetation	Campo de tiro Sant Joan Despí	Barcelona	h	41.3725	2.03859	8
Hyalomma lusitanicum	vegetation	Can Miravitges Badalona	Barcelona	h	41.4786	2.24652	8
Hyalomma lusitanicum	vegetation	Can Petit Terrassa	Barcelona	h	41.5874	2.02871	8
Hyalomma lusitanicum	vegetation	Castellbisbal	Barcelona	m	41.4565	2.00089	8
Hyalomma lusitanicum	vegetation	Cementerio Cerdanyola del Vallès	Barcelona	h	41.4917	2.12418	8
Hyalomma lusitanicum	vegetation	Centro deportivo Torribera Santa Coloma de G.	Barcelona	h	41.4641	2.21437	8
Hyalomma lusitanicum	vegetation	cerca c/ Nou de la Virreina Mongat	Barcelona	h	41.478	2.28083	8
Hyalomma lusitanicum	vegetation	cerca Camí Baix d'Alella Tiana	Barcelona	h	41.481	2.28485	8
Hyalomma lusitanicum	vegetation	Cerca Camí de la Creu Vacarisses	Barcelona	h	41.6058	1.86703	8
Hyalomma lusitanicum	vegetation	cerca Camí del Mig Alella	Barcelona	h	41.4882	2.29755	8
Hyalomma lusitanicum	vegetation	Cerca Club de Tennis Mollet Mollet del Vallès	Barcelona	h	41.5324	2.21198	8
Hyalomma lusitanicum	vegetation	cerca de c/ de la Vinya Alella	Barcelona	h	41.4869	2.30052	8
Hyalomma lusitanicum	vegetation	cerca de c/ Teodoro Torres Alella	Barcelona	h	41.4785	2.2957	8
Hyalomma lusitanicum	vegetation	Cerca del parque Pinetons Montcada i Reixac	Barcelona	h	41.5064	2.16631	8
Hyalomma lusitanicum	vegetation	Cerca Torribera Santa Coloma de G.	Barcelona	h	41.4691	2.2131	8
Hyalomma lusitanicum	vegetation	Cerdanyola del Vallès	Barcelona	m	41.4896	2.12521	8
Hyalomma lusitanicum	vegetation	Ctra Puigcerdà, paso tren Santa Perpetua de M.	Barcelona	h	41.5269	2.20333	8
Hyalomma lusitanicum	vegetation	El Papiol	Barcelona	h	41.4437	2.01667	8
Hyalomma lusitanicum	vegetation	Encina cerca Riera Polinyà Montcada i Reixac	Barcelona	h	41.5293	2.17121	8
Hyalomma lusitanicum	vegetation	Entrada parque Montigalà Badalona	Barcelona	h	41.4644	2.23224	8
Hyalomma lusitanicum	vegetation	Font de la bota Santa Coloma de G.	Barcelona	h	41.473	2.21172	8
Hyalomma lusitanicum	Bos taurus	Garciaz	Cáceres	h	39.4343	-5.67568	8
Hyalomma lusitanicum	vegetation	Granja cerdos Santa Perpetua de M.	Barcelona	h	41.5208	2.16798	8
Hyalomma lusitanicum	vegetation	Huertos, Riera del Palau Terrassa	Barcelona	h	41.5437	2.02384	8
Hyalomma lusitanicum	vegetation	Junto a azud Sant Feliu de Llobregat	Barcelona	h	41.3936	2.02279	8
Hyalomma lusitanicum	vegetation	Junto a c/ Mogoda Santa Perpetua de M.	Barcelona	h	41.5306	2.20324	8
Hyalomma lusitanicum	vegetation	Junto a canal desagüe Sant Feliu de Llobregat	Barcelona	h	41.3908	2.02645	8
Hyalomma lusitanicum	vegetation	Junto a riera de Canyet Badalona	Barcelona	h	41.4709	2.23475	8
Hyalomma lusitanicum	vegetation	Junto a Ronda Pinetons Mollet del Vallès	Barcelona	h	41.5476	2.20355	8
Hyalomma lusitanicum	vegetation	La Llagosta	Barcelona	u			8
Hyalomma lusitanicum	vegetation	La pista del Papiol El Papiol	Barcelona	h	41.4439	2.01475	8
Hyalomma lusitanicum	vegetation	Les Fonts	Barcelona	h	41.5257	2.03636	8
Hyalomma lusitanicum	Oryctolagus cuniculus	Lora del Río	Sevilla	h	37.6822	-5.5151	8
Hyalomma lusitanicum	vegetation	Martorelles	Barcelona	h	41.5417	2.22926	8
Hyalomma lusitanicum	vegetation	Mas Ram Badalona	Barcelona	h	41.4766	2.25273	8
Hyalomma lusitanicum	vegetation	Mas Rampinyo Montcada i Reixac	Barcelona	h	41.5042	2.18781	8
Hyalomma lusitanicum	vegetation	Masia la Salut Sant Feliu de Llobregat	Barcelona	h	41.3966	2.06116	8
Hyalomma lusitanicum	vegetation	Mina de Can Bernat Montcada i Reixac	Barcelona	h	41.5223	2.1759	8
Hyalomma lusitanicum	vegetation	Molins de Rei	Barcelona	h	41.4037	2.02137	8
Hyalomma lusitanicum	vegetation	Mollet del Vallès A	Barcelona	h	41.5339	2.21224	8
Hyalomma lusitanicum	vegetation	Mollet del Vallès B	Barcelona	h	41.5481	2.20111	8
Hyalomma lusitanicum	vegetation	Mollet del Vallès C	Barcelona	h	41.5501	2.19682	8
Hyalomma lusitanicum	vegetation	Mollet del Vallès D	Barcelona	h	41.5481	2.23572	8
Hyalomma lusitanicum	vegetation	Mollet del Vallès E	Barcelona	h	41.5536	2.20096	8
Hyalomma lusitanicum	vegetation	Mollet del Vallès F	Barcelona	h	41.5527	2.20804	8
Hyalomma lusitanicum	vegetation	Mollet del Vallès G	Barcelona	h	41.5562	2.20532	8
Hyalomma lusitanicum	vegetation	Mollet del Vallès H	Barcelona	h	41.5582	2.20808	8
Hyalomma lusitanicum	vegetation	Mollet del Vallès I	Barcelona	h	41.5604	2.20484	8
Hyalomma lusitanicum	vegetation	Mongat	Barcelona	m	41.4751	2.28197	8
Hyalomma lusitanicum	vegetation	Montcada i Reixac	Barcelona	m	41.4796	2.20667	8
Hyalomma lusitanicum	vegetation	Montgat	Barcelona	m	41.4667	2.26881	8
Hyalomma lusitanicum	vegetation	Montmeló	Barcelona	m	41.5515	2.25189	8
Hyalomma lusitanicum	vegetation	Montornès dels Vallès	Barcelona	m	41.5469	2.24037	8
Hyalomma lusitanicum	vegetation	Parets del Vallès	Barcelona	h	41.567	2.2371	8
Hyalomma lusitanicum	vegetation	Parque, Camí Antic Rubí Rubí	Barcelona	h	41.4999	2.02165	8
Hyalomma lusitanicum	vegetation	Parque, cerca Camí Ullastrell Rubí	Barcelona	h	41.4924	2.01614	8
Hyalomma lusitanicum	vegetation	Passatge de Batsachs El Papiol	Barcelona	h	41.4421	2.01072	8
Hyalomma lusitanicum	vegetation	Passeig Fluvial Parets del Vallès	Barcelona	h	41.5694	2.23454	8
Hyalomma lusitanicum	vegetation	PI Montigalà Badalona	Barcelona	h	41.4621	2.22697	8
Hyalomma lusitanicum	vegetation	Pista atletismo, Bellavista Badalona	Barcelona	h	41.4741	2.23718	8
Hyalomma lusitanicum	vegetation	Pista Castellbisbal	Barcelona	h	41.4738	1.99681	8
Hyalomma lusitanicum	vegetation	Poliderportivo, Bellavista Badalona	Barcelona	h	41.4697	2.24237	8
Hyalomma lusitanicum	vegetation	Pomar, Parque Mediteránea Badalona	Barcelona	h	41.4696	2.26029	8
Hyalomma lusitanicum	vegetation	Puente AP7 Mollet del Vallès	Barcelona	h	41.5471	2.19712	8
Hyalomma lusitanicum	vegetation	Puente Camí del Forn Mollet del Vallès	Barcelona	h	41.5632	2.20125	8
Hyalomma lusitanicum	vegetation	Riera de Caldes La Llagosta	Barcelona	h	41.5245	2.20699	8
Hyalomma lusitanicum	vegetation	Riera de Gallecs Mollet del Vallès	Barcelona	h	41.5574	2.205	8
Hyalomma lusitanicum	vegetation	Riera de Pomar Badalona	Barcelona	h	41.4758	2.24884	8
Hyalomma lusitanicum	vegetation	Riera de Sant Medir Sant Cugat del Vallès	Barcelona	h	41.4724	2.10136	8
Hyalomma lusitanicum	vegetation	Riera del Tenes Mollet del Vallès	Barcelona	h	41.5508	2.23571	8
Hyalomma lusitanicum	vegetation	Río Besòs Martorelles	Barcelona	h	41.5397	2.23207	8
Hyalomma lusitanicum	vegetation	Río Besòs Montmeló	Barcelona	h	41.5512	2.24656	8
Hyalomma lusitanicum	vegetation	Río Besòs Montornès dels Vallès	Barcelona	h	41.5478	2.24073	8
Hyalomma lusitanicum	vegetation	Río Besòs Santa Coloma de G.	Barcelona	h	41.4646	2.1896	8
Hyalomma lusitanicum	vegetation	Río Besòs, PI Can Ballarda Sant Fost de C.	Barcelona	h	41.524	2.22036	8
Hyalomma lusitanicum	vegetation	Río Congost Montmeló	Barcelona	h	41.5498	2.25097	8
Hyalomma lusitanicum	vegetation	Río Llobregat Molins de Rei	Barcelona	h	41.4043	2.02073	8
Hyalomma lusitanicum	vegetation	Río Llobregat, aiguamolls Molins de Rei	Barcelona	h	41.4038	2.0225	8
Hyalomma lusitanicum	vegetation	Río Ripoll Barberà del Vallès	Barcelona	h	41.517	2.14296	8
Hyalomma lusitanicum	vegetation	Río Ripoll Ripollet	Barcelona	h	41.5071	2.14835	8
Hyalomma lusitanicum	vegetation	Río Ripoll, Parc Agrari Barberà del Vallès	Barcelona	h	41.5261	2.13935	8
Hyalomma lusitanicum	vegetation	Ripollet	Barcelona	h	41.5111	2.1484	8
Hyalomma lusitanicum	vegetation	Ronda Ernest Lluch Tiana	Barcelona	h	41.4776	2.26805	8
Hyalomma lusitanicum	vegetation	Rubí	Barcelona	h	41.518	2.037	8
Hyalomma lusitanicum	vegetation	Sant Climent Badalona	Barcelona	h	41.4723	2.21669	8
Hyalomma lusitanicum	vegetation	Sant Cugat del Vallès	Barcelona	h	41.4701	2.10084	8
Hyalomma lusitanicum	vegetation	Sant Feliu de Llobregat	Barcelona	h	41.398	2.0615	8
Hyalomma lusitanicum	vegetation	Sant Fost de C.	Barcelona	h	41.5239	2.22097	8
Hyalomma lusitanicum	vegetation	Sant Joan Despí	Barcelona	h	41.3723	2.03845	8
Hyalomma lusitanicum	vegetation	Santa Coloma de G.	Barcelona	h	41.4745	2.2123	8
Hyalomma lusitanicum	vegetation	Santa Coloma de Gramanet 8	Barcelona	h	41.4669	2.18835	8
Hyalomma lusitanicum	vegetation	Santa Perpetua de M.	Barcelona	h	41.5328	2.20386	8
Hyalomma lusitanicum	vegetation	Send. junto cam Dalt d'Alella Tiana	Barcelona	h	41.4899	2.27958	8
Hyalomma lusitanicum	vegetation	Serra de Galliners Sant Quirze del Vallès	Barcelona	h	41.5293	2.05895	8
Hyalomma lusitanicum	Bos taurus	Son Tema	Menorca	h	39.9901	4.19017	8
Hyalomma lusitanicum	vegetation	Subestación eléctrica Rubí	Barcelona	h	41.4768	2.00959	8
Hyalomma lusitanicum	vegetation	T. Seriol, sendero Montgat Badalona	Barcelona	h	41.4645	2.26595	8
Hyalomma lusitanicum	vegetation	Terrassa	Barcelona	h	41.5899	2.03242	8
Hyalomma lusitanicum	vegetation	Tiana	Barcelona	h	41.4817	2.28606	8
Hyalomma lusitanicum	vegetation	Torre Pallaresa Santa Coloma de G.	Barcelona	h	41.47	2.21959	8
Hyalomma lusitanicum	vegetation	Torrent de Can Duran Barberà del Vallès	Barcelona	h	41.5125	2.16315	8
Hyalomma lusitanicum	vegetation	Torrent de les bruixes Santa Coloma de G.	Barcelona	h	41.4689	2.20895	8
Hyalomma lusitanicum	vegetation	Torrente de Can Duran Montcada i Reixac	Barcelona	h	41.4993	2.17699	8
Hyalomma lusitanicum	vegetation	Turó d'en Seriol Badalona	Barcelona	h	41.4676	2.26244	8
Hyalomma lusitanicum	vegetation	Turó d'en Seriol Montgat	Barcelona	h	41.4682	2.26563	8
Hyalomma lusitanicum	vegetation	Turó d'en Seriol, campo tiro Badalona	Barcelona	h	41.4743	2.25812	8
Hyalomma lusitanicum	vegetation	Turó d'en Seriol, cementerio Badalona	Barcelona	h	41.4711	2.26031	8
Hyalomma lusitanicum	vegetation	Turó de Montcada Montcada i Reixac	Barcelona	h	41.4801	2.17422	8
Hyalomma lusitanicum	vegetation	Turó del Boscà Badalona	Barcelona	h	41.4719	2.24087	8
Hyalomma lusitanicum	vegetation	Vacarisses	Barcelona	h	41.6088	1.86526	8
Hyalomma lusitanicum	Cervus elaphus	Abenojar	Ciudad Real	h	38.254	-4.3366	9
Hyalomma lusitanicum	Ovis musimon	Alburquerque	Badajoz	h	39.2505	-6.99886	9
Hyalomma lusitanicum	vegetation	Alcalá de Henares (arroyo chivares)	Madrid	h	40.2815	-3.20743	9
Hyalomma lusitanicum	vegetation	Alcalá de Henares (el redondal)	Madrid	h	40.2831	-3.2074	9
Hyalomma lusitanicum	Bos taurus	Aliseda	Cáceres	h	39.4201	-6.68741	9
Hyalomma lusitanicum	Bos taurus	Almendral	Badajoz	h	38.6012	-6.7959	9
Hyalomma lusitanicum	Bos taurus	Cádiz	Cádiz	l	36.6019	-6.29651	9
Hyalomma lusitanicum	Bos taurus	Calzadilla	Cáceres	h	40.0548	-6.5251	9
Hyalomma lusitanicum	vegetation	El Casar	Guadalajara	m	40.662	-3.42677	9
Hyalomma lusitanicum	vegetation	Getafe (depuradora)	Madrid	h	40.2606	-3.65883	9
Hyalomma lusitanicum	vegetation	Getafe (camino predesa)	Madrid	h	40.3048	-3.80958	9
Hyalomma lusitanicum	vegetation	Getafe (La aldehuela)	Madrid	h	40.2992	-3.61593	9
Hyalomma lusitanicum	Cervus elaphus	Hoyas-Mercadores	Cáceres	h	39.2023	-6.49828	9
Hyalomma lusitanicum	Cervus elaphus	Jaraicejo	Cáceres	h	39.6319	-5.80945	9
Hyalomma lusitanicum	Sus scrofa	Las Rozas	Madrid	h	40.5062	-3.86638	9
Hyalomma lusitanicum	Cervus elaphus	Millarón	Cáceres	h	39.4739	-7.12829	9
Hyalomma lusitanicum	vegetation	Montejo	Madrid	m	41.1063	-3.4891	9
Hyalomma lusitanicum	vegetation	Pozoblanco	Córdoba	h	38.3768	-4.83912	9
Hyalomma lusitanicum	Bos taurus	San José del Valle	Cádiz	h	36.6031	-5.5095	9
Hyalomma lusitanicum	Ovis aries	Valencia de Alcántara	Cáceres	h	39.4405	-7.24708	9
Hyalomma lusitanicum	vegetation	Villanueva del Rey	Córdoba	h	38.1821	-5.17846	9
Hyalomma lusitanicum	Cervus elaphus	Alburquerque	Badajoz	h	39.2525	-6.99512	10
Hyalomma lusitanicum	Cervus elaphus	Aliseda	Cáceres	h	39.4213	-6.68952	10
Hyalomma lusitanicum	Dama dama	Aliseda	Cáceres	h	39.4246	-6.68538	10
Hyalomma lusitanicum	Ovis aries	Aliseda	Cáceres	h	39.4216	-6.68648	10
Hyalomma lusitanicum	Sus scrofa	Aliseda	Cáceres	h	39.4241	-6.68522	10
Hyalomma lusitanicum	Cervus elaphus	Calderones-Cornejos	Cáceres	h	39.4332	-6.55863	10
Hyalomma lusitanicum	Bos taurus	El Berrocal	Cáceres	m	39.4834	-5.8256	10
Hyalomma lusitanicum	Cervus elaphus	El Romero	Cáceres	h	39.1811	-6.39724	10
Hyalomma lusitanicum	Cervus elaphus	Guzmán	Cáceres	m	39.1935	-6.32903	10
Hyalomma lusitanicum	Sus scrofa	Guzmán	Cáceres	m	39.1942	-6.3294	10
Hyalomma lusitanicum	Cervus elaphus	La Ahumada	Cáceres	h	39.4449	-6.99811	10
Hyalomma lusitanicum	Cervus elaphus	La Carbonosa	Cáceres	h	39.2726	-6.37813	10
Hyalomma lusitanicum	Bos taurus	La Roca de la Sierra	Badajoz	h	39.0913	-6.65612	10
Hyalomma lusitanicum	Sus scrofa	Membrío	Cáceres	h	39.5734	-7.04937	10
Hyalomma lusitanicum	Cervus elaphus	Monteconcejo	Cáceres	m	39.5704	-6.70847	10
Hyalomma lusitanicum	Cervus elaphus	Montizón	Jaén	m	38.3436	-3.16728	10
Hyalomma lusitanicum	Cervus elaphus	Navalcan	Toledo	m	40.0648	-5.09811	10
Hyalomma lusitanicum	Sus scrofa	Peñas-Cabestreras	Cáceres	h	39.2718	-6.51745	10
Hyalomma lusitanicum	Cervus elaphus	Puebla de Obando	Badajoz	h	39.1744	-6.60982	10
Hyalomma lusitanicum	Bos taurus	Ruanes	Cáceres	h	39.302	-6.00888	10
Hyalomma lusitanicum	Bos taurus	Salvatierra de Santiago	Cáceres	h	39.2938	-6.02542	10
Hyalomma lusitanicum	Cervus elaphus	San Vicente de Alcántara	Cáceres	h	39.3619	-7.17733	10
Hyalomma lusitanicum	Cervus elaphus	Sevilleja de la Jara	Toledo	h	39.4807	-4.83724	10
Hyalomma lusitanicum	Cervus elaphus	Sierra del Lugar	Cáceres	l	39.201	-6.57924	10
Hyalomma lusitanicum	Sus scrofa	Sierra del Lugar	Cáceres	l	39.2045	-6.57869	10
Hyalomma lusitanicum	Bos taurus	Talaván	Cáceres	h	39.7248	-6.28831	10
Hyalomma lusitanicum	Cervus elaphus	Valdesauce	Cáceres	h	39.3347	-6.7186	10
Hyalomma lusitanicum	Sus scrofa	Valdesauce	Cáceres	h	39.3341	-6.71918	10
Hyalomma lusitanicum	Cervus elaphus	Alanís	Sevilla	h	38.0338	-5.3265	11
Hyalomma lusitanicum	Cervus elaphus	Andújar	Jaén	m	38.0324	-4.03613	11
Hyalomma lusitanicum	Sus scrofa	Andújar	Jaén	m	38.0342	-4.03561	11
Hyalomma lusitanicum	Cervus elaphus	Asiento Farrapo	Cáceres	h	39.442	-7.24696	11
Hyalomma lusitanicum	Cervus elaphus	Castellar de la Frontera	Cádiz	h	36.3127	-5.40644	11
Hyalomma lusitanicum	Dama dama	Castellar de la Frontera	Cádiz	h	36.3144	-5.40939	11
Hyalomma lusitanicum	Cervus elaphus	Chiclana de Segura	Jaén	m	38.3716	-2.99857	11
Hyalomma lusitanicum	Sus scrofa	Cíjara	Badajoz	m	39.16	-4.70828	11
Hyalomma lusitanicum	Bos taurus	Conil	Cádiz	m	36.2614	-6.07512	11
Hyalomma lusitanicum	Dama dama	Cotorríos	Jaén	m	38.0403	-2.80856	11
Hyalomma lusitanicum	Sus scrofa	Guadalupe	Cáceres	m	39.4633	-5.30934	11
Hyalomma lusitanicum	Bos taurus	Hinojal	Cáceres	m	39.7248	-6.35564	11
Hyalomma lusitanicum	Cervus elaphus	Hornachuelos	Córdoba	m	37.8135	-5.24842	11
Hyalomma lusitanicum	Cervus elaphus	Hornos-Rehoyos	Cáceres	h	39.4811	-7.01514	11
Hyalomma lusitanicum	Cervus elaphus	Jaramediana	Cáceres	h	39.2112	-6.35852	11
Hyalomma lusitanicum	Sus scrofa	Jaramediana	Cáceres	h	39.2123	-6.35642	11
Hyalomma lusitanicum	Cervus elaphus	La Carretona	Cáceres	h	39.2229	-6.44616	11
Hyalomma lusitanicum	Cervus elaphus	La Santa de Azagala	Badajoz	h	39.3648	-6.86685	11
Hyalomma lusitanicum	Cervus elaphus	Los Calderones	Cáceres	h	39.4242	-6.52544	11
Hyalomma lusitanicum	Cervus elaphus	Los Santiagos	Cáceres	h	39.1632	-6.48815	11
Hyalomma lusitanicum	Cervus elaphus	Malanda	Cáceres	h	39.1805	-6.31509	11
Hyalomma lusitanicum	Cervus elaphus	Manca-Mingolla	Cáceres	h	39.1818	-6.28663	11
Hyalomma lusitanicum	Cervus elaphus	Membrío	Cáceres	h	39.5737	-7.0491	11
Hyalomma lusitanicum	Sus scrofa	Navavacas-Perodosma	Cáceres	m	39.1817	-6.50867	11
Hyalomma lusitanicum	Dama dama	Parque Nacional de Doñana	Huelva	l	37.0236	-6.43857	11
Hyalomma lusitanicum	Sus scrofa	Puebla de la Reina	Badajoz	h	38.6628	-6.09796	11
Hyalomma lusitanicum	Bos taurus	Robledillo de Trujillo	Cáceres	h	39.2736	-5.95999	11
Hyalomma lusitanicum	Bos taurus	Torrejón el Rubio	Cáceres	h	39.7726	-6.01978	11
Hyalomma lusitanicum	Cervus elaphus	Valdelasmanos	Cáceres	h	39.3636	-6.68541	11
Hyalomma lusitanicum	Cervus elaphus	Valsequillo	Córdoba	h	38.241	-5.8076	11
Hyalomma lusitanicum	Sus scrofa	Zurro-Téllez	Cáceres	m	39.1337	-6.41949	11
Hyalomma lusitanicum	Cervus elaphus	Anchuras	Ciudad Real	h	39.4813	-4.83719	12
Hyalomma lusitanicum	Ovis musimon	Castellar de la Frontera	Cádiz	h	36.3133	-5.40659	12
Hyalomma lusitanicum	Cervus elaphus	Cerro Murriano	Córdoba	m	38.0035	-4.77908	12
Hyalomma lusitanicum	Cervus elaphus	Chaves	Cáceres	m	39.4715	-7.1281	12
Hyalomma lusitanicum	Cervus elaphus	El Campillo	Cáceres	m	39.493	-6.37679	12
Hyalomma lusitanicum	Cervus elaphus	El Centenillo	Jaén	h	38.3103	-3.74729	12
Hyalomma lusitanicum	Sus scrofa	El Centenillo	Jaén	h	38.3142	-3.74558	12
Hyalomma lusitanicum	Cervus elaphus	Juan Ramos	Cáceres	m	39.2228	-6.32584	12
Hyalomma lusitanicum	Cervus elaphus	La Tora	Cáceres	h	39.2432	-7.1495	12
Hyalomma lusitanicum	Cervus elaphus	Los Yébenes	Toledo	h	39.5925	-3.87031	12
Hyalomma lusitanicum	Cervus elaphus	Membrio	Cáceres	h	39.5746	-7.04678	12
Hyalomma lusitanicum	Cervus elaphus	Posadas	Córdoba	h	37.3628	-5.07534	12
Hyalomma lusitanicum	Cervus elaphus	Ronda	Málaga	h	36.7335	-5.16983	12
Hyalomma lusitanicum	Dama dama	Ronda	Málaga	h	36.7332	-5.16559	12
Hyalomma lusitanicum	Cervus elaphus	Salorino	Cáceres	h	39.5417	-6.99562	12
Hyalomma lusitanicum	Bos taurus	Tres Riveros	Cáceres	h	39.6237	-7.37925	12
Hyalomma lusitanicum	Capra pyrenaica hispanica	Trevélez	Granada	h	37.0219	-3.24818	12
Hyalomma lusitanicum	Cervus elaphus	Valdelayegua	Cáceres	h	39.4215	-6.7263	1,10,12
Hyalomma lusitanicum	Cervus elaphus	Aliseda	Cáceres	h	39.4238	-6.68811	1,11
Hyalomma lusitanicum	Cervus elaphus	La Ruda-El Moro	Cáceres	h	39.1329	-6.27912	1,11
Hyalomma lusitanicum	Cervus elaphus	Montoro	Córdoba	m	38.0311	-4.37983	1,11
Hyalomma lusitanicum	Cervus elaphus	Villanueva del Rey	Córdoba	h	38.1814	-5.17854	1,11
Hyalomma lusitanicum	Cervus elaphus	El Hombre	Cáceres	h	39.6807	-6.33535	1,12
Hyalomma lusitanicum	Cervus elaphus	Manjuanes	Cáceres	h	39.1839	-7.07599	1,2,10
Hyalomma lusitanicum	Bos taurus	Cáceres	Cáceres	l	39.4816	-6.4297	1,2,3,4,5,6,7,8,9,10,11,12
Hyalomma lusitanicum	Bos taurus	Casar de Cáceres	Cáceres	h	39.5501	-6.44717	1,2,3,4,5,6,7,8,9,10,11,12
Hyalomma lusitanicum	vegetation	Botoa	Badajoz	h	39.0104	-6.91695	1,2,3,4,5,7,8,10
Hyalomma lusitanicum	Bos taurus	Antequera	Málaga	m	37.0142	-4.55727	1,4,8
Hyalomma lusitanicum	Cervus elaphus	Fuencaliente	Ciudad Real	m	38.2922	-4.3	1,9
Hyalomma lusitanicum	Cervus elaphus	Aliseda	Cáceres	h	39.4229	-6.68539	1,9,11
Hyalomma lusitanicum	Bos taurus	Jimena de la Frontera	Cádiz	m	36.4327	-5.44589	1,9,11
Hyalomma lusitanicum	Cervus elaphus	Matapegas	Cáceres	h	39.0744	-6.41514	10,11
Hyalomma lusitanicum	Cervus elaphus	Peñas-Cabestreras	Cáceres	h	39.2741	-6.51659	10,11
Hyalomma lusitanicum	Cervus elaphus	Alburquerque	Badajoz	h	39.253	-6.997	11,12
Hyalomma lusitanicum	Cervus elaphus	Aliseda	Cáceres	h	39.4239	-6.68754	11,12
Hyalomma lusitanicum	Cervus elaphus	Encomendado-Talavanas	Cáceres	h	39.1832	-6.27834	11,12
Hyalomma lusitanicum	Cervus elaphus	Santa Leocadia	Cáceres	h	42.7433	-6.51804	11,12
Hyalomma lusitanicum	Cervus elaphus	Villaviciosa de Córdoba	Córdoba	h	38.0727	-5.00824	11,12
Hyalomma lusitanicum	Cervus elaphus	Adamuz	Córdoba	m	38.0208	-4.51831	2,10,11
Hyalomma lusitanicum	Cervus elaphus	Cardeña	Córdoba	h	38.2541	-4.35718	2,10,11
Hyalomma lusitanicum	Ovis musimon	Hornos-Rehoyos	Cáceres	h	39.4827	-7.01821	2,11
Hyalomma lusitanicum	Cervus elaphus	Venta de los Santos	Jaén	h	38.3504	-3.0658	2,12
Hyalomma lusitanicum	Bos taurus	Berzocana	Cáceres	h	39.4819	-5.48955	2,4,6
Hyalomma lusitanicum	Cervus elaphus	Jerez de la Frontera	Cádiz	m	36.6545	-6.13794	2,7
Hyalomma lusitanicum	Bos taurus	Trujillo	Cáceres	h	39.4817	-5.82997	3,10
Hyalomma lusitanicum	Bos taurus	Botoa	Badajoz	h	39.0128	-6.91938	3,4
Hyalomma lusitanicum	Bos taurus	Zudaire	Navarra	m	42.7608	-2.17734	3,4
Hyalomma lusitanicum	Bos taurus	Los Barrios	Cádiz	h	36.171	-5.48906	3,5,6
Hyalomma lusitanicum	Bos taurus	Alburquerque	Badajoz	h	39.2548	-6.99521	3,7
Hyalomma lusitanicum	Capra hircus	Botoa	Badajoz	h	39.0129	-6.91783	3,7
Hyalomma lusitanicum	Cervus elaphus	Las Terronas	Cáceres	h	39.1333	-6.27801	4,10,11,12
Hyalomma lusitanicum	Bos taurus	Jerez de la Frontera	Cádiz	m	36.6527	-6.1361	4,5,6,7,12
Hyalomma lusitanicum	Bos taurus	Carmona	Sevilla	h	37.484	-5.67906	4,6
Hyalomma lusitanicum	Bos taurus	Olivenza	Badajoz	m	38.6104	-7.09973	5,6
Hyalomma lusitanicum	Bos taurus	Alcalá de los Gazules	Cádiz	h	36.4719	-5.76866	5,6,9
Hyalomma lusitanicum	Ovis aries	Botoa	Badajoz	h	39.0125	-6.91774	5,7
Hyalomma lusitanicum	Bos taurus	Algar	Cádiz	h	36.674	-5.65944	5,7,8,11
Hyalomma lusitanicum	Bos taurus	Medina Sidonia	Cádiz	h	36.4605	-5.91679	6,9
Hyalomma lusitanicum	Bos taurus	Sevilla	Sevilla	h	37.3613	-6.09673	6,9
Hyalomma lusitanicum	Bos taurus	Badajoz	Badajoz	l	38.9344	-6.97864	7,8,9
Hyalomma lusitanicum	Otis tarda	Sierra de Fuentes	Cáceres	l	39.4632	-6.25774	7,9
Hyalomma lusitanicum	Cervus elaphus	Cíjara	Badajoz	m	39.1643	-4.70528	9,10,12
Hyalomma lusitanicum	vegetation	Cercedilla	Madrid	h	40.7291	-4.02989	unknown
Hyalomma lusitaniucm	Bos taurus	Binisequi	Menorca	h	39.8221	4.23089	8
Hyalomma marginatum	Cervus elaphus	Hornos-Rehoyos	Cáceres	h	39.4801	-7.016	2
Hyalomma marginatum	Cervus elaphus	Las Cuadrillas	Cáceres	h	39.2439	-7.14787	2
Hyalomma marginatum	Equus equus	Jerte	Cáceres	m	40.2222	-5.74544	3
Hyalomma marginatum	Bos taurus	Madroñera	Cáceres	h	39.4206	-5.75767	3
Hyalomma marginatum	Ovis aries	María de Huerva	Zaragoza	h	41.5441	-0.997511	3
Hyalomma marginatum	Bos taurus	Rebollar	Cáceres	h	40.1524	-5.89635	3
Hyalomma marginatum	Equus equus	Rebollar	Cáceres	h	40.1544	-5.89878	3
Hyalomma marginatum	Bos taurus	Ruanes	Cáceres	h	39.3036	-6.00661	3
Hyalomma marginatum	Bos taurus	San Roque	Cádiz	h	36.2115	-5.37702	3
Hyalomma marginatum	Bos taurus	Villa del Río	Córdoba	h	37.9823	-4.28881	3
Hyalomma marginatum	Equus caballus	Arrieta	Navarra	h	42.9206	-1.36692	4
Hyalomma marginatum	Bos taurus	Binigaus	Menorca	h	39.9	4.02243	4
Hyalomma marginatum	Bos taurus	Binisequi	Menorca	h	39.8203	4.23008	4
Hyalomma marginatum	Bos taurus	Brozas	Cáceres	h	39.6128	-6.76606	4
Hyalomma marginatum	vegetation	Buitrago	Madrid	h	40.9947	3.62855	4
Hyalomma marginatum	vegetation	Garganta de los Montes	Madrid	h	40.9389	3.69923	4
Hyalomma marginatum	vegetation	La Albuera	Badajoz	h	38.714	-6.8198	4
Hyalomma marginatum	Sus scrofa	Llerena	Badajoz	h	38.232	-6.00924	4
Hyalomma marginatum	Bos taurus	Miajadas	Cáceres	h	39.1816	-5.94659	4
Hyalomma marginatum	Equus caballus	Petilla	Navarra	h	42.4618	-1.08743	4
Hyalomma marginatum	Bos taurus	Puebla de Obando	Badajoz	h	39.1701	-6.60823	4
Hyalomma marginatum	Bos taurus	Puebla del Río	Sevilla	h	37.2738	-6.05743	4
Hyalomma marginatum	Bos taurus	Robledillo de Trujillo	Cáceres	h	39.2743	-5.95662	4
Hyalomma marginatum	Bos taurus	Son Bonaventura	Menorca	h	39.8407	4.27101	4
Hyalomma marginatum	Bos taurus	Son Nadal	Menorca	h	43.0332	4.02212	4
Hyalomma marginatum	Bos taurus	Tudela	Navarra	h	42.061	-1.59807	4
Hyalomma marginatum	Bos taurus	Valdefuentes	Cáceres	h	39.2822	-6.11848	4
Hyalomma marginatum	Bos taurus	Villanueva de Córdoba	Córdoba	h	38.3809	-4.60585	4
Hyalomma marginatum	Bos taurus	Villar del Rey	Badajoz	h	39.13	-6.84852	4
Hyalomma marginatum	Bos taurus	Villoslada de Cameros	Rioja	h	42.1124	-2.6669	4
Hyalomma marginatum	Equus caballus	Aizpun	Navarra	h	42.8337	-1.86843	5
Hyalomma marginatum	Bos taurus	Arroyomolinos de Montánchez	Cáceres	h	39.1141	-6.08832	5
Hyalomma marginatum	vegetation	Barco de Ávila	Ávila	h	40.3413	5.49232	5
Hyalomma marginatum	Bos taurus	Casatejada	Cáceres	h	39.8246	-5.67959	5
Hyalomma marginatum	Bos taurus	Castraz de Yeltes	Salamanca	m	40.7264	-6.33947	5
Hyalomma marginatum	Capreolus capreolus	Matallana (Navatrasierra)	Cáceres	h	39.6029	-5.23646	5
Hyalomma marginatum	Bos taurus	Matilla de los Caños	Salamanca	h	40.8319	-6.00157	5
Hyalomma marginatum	Bos taurus	Navalafuente / Cabanillas de la Sierra	Madrid	m	40.8297	-3.64097	5
Hyalomma marginatum	Bos taurus	Navalmoral de la Mata	Cáceres	m	39.8302	-5.58794	5
Hyalomma marginatum	Equus equus	Plasencia	Cáceres	l	40.0306	-6.08816	5
Hyalomma marginatum	Bos taurus	Rosal de la Frontera	Huelva	h	37.9696	-7.21456	5
Hyalomma marginatum	Bos taurus	Salvatierra de Santiago	Cáceres	h	39.2948	-6.02724	5
Hyalomma marginatum	Equus caballus	Sierra Andia	Navarra	l	42.8737	-1.92574	5
Hyalomma marginatum	Bos taurus	Tabera de Abajo	Salamanca	h	40.9133	-5.98991	5
Hyalomma marginatum	Bos taurus	Valdesalor	Cáceres	h	39.384	-6.34795	5
Hyalomma marginatum	Ovis aries	Aliseda	Cáceres	h	39.4243	-6.68603	6
Hyalomma marginatum	Bos taurus	Bailén	Jaén	m	38.0932	-3.74626	6
Hyalomma marginatum	Bos taurus	Baños de la Encina	Jaén	m	38.1718	-3.78743	6
Hyalomma marginatum	Ovis aries	Cariñena	Zaragoza	h	41.3442	-1.23567	6
Hyalomma marginatum	Bos taurus	Castillblanco de los Arroyos	Sevilla	m	37.7006	-5.96962	6
Hyalomma marginatum	Bos taurus	Ciudad Rodrigo	Salamanca	m	40.5941	-6.55679	6
Hyalomma marginatum	Bos taurus	Constantina	Sevilla	m	37.8719	-5.61904	6
Hyalomma marginatum	Bos taurus	Córdoba	Córdoba	m	37.9225	-4.25767	6
Hyalomma marginatum	Bos taurus	Coria	Cáceres	m	39.7727	-6.51103	6
Hyalomma marginatum	vegetation	Doñana	Huelva	l	37.1956	-6.39587	6
Hyalomma marginatum	Bos taurus	Escurial	Cáceres	h	39.195	-5.90119	6
Hyalomma marginatum	Bos taurus	Guarromán	Jaén	m	38.1825	-3.66977	6
Hyalomma marginatum	Bos taurus	Herreruela	Cáceres	m	39.465	-6.20764	6
Hyalomma marginatum	Bos taurus	La Isla	Sevilla	h	37.4345	-6.04973	6
Hyalomma marginatum	Bos taurus	Lora del Río	Sevilla	h	37.6835	-5.51551	6
Hyalomma marginatum	Bos taurus	Malpartida de Cáceres	Cáceres	h	39.4823	-6.51898	6
Hyalomma marginatum	Bos taurus	Monesterio	Cáceres	m	38.0845	-6.26901	6
Hyalomma marginatum	vegetation	Orellana	Badajoz	m	39.0006	-5.52943	6
Hyalomma marginatum	Bos taurus	Padul	Granada	m	37.0201	-3.65728	6
Hyalomma marginatum	Bos taurus	Pruna	Sevilla	h	36.8735	-5.21537	6
Hyalomma marginatum	Bos taurus	Sanlúcar la Mayor	Sevilla	h	37.3812	-6.18821	6
Hyalomma marginatum	Bos taurus	Santa Elena	Jaén	h	38.311	-3.49695	6
Hyalomma marginatum	Bos taurus	Sierra de Fuentes	Cáceres	l	39.4619	-6.25602	6
Hyalomma marginatum	Bos taurus	Trigueros	Huelva	h	37.428	-6.89836	6
Hyalomma marginatum	Bos taurus	Trujillo	Cáceres	h	39.4832	-5.82752	6
Hyalomma marginatum	Bos taurus	Valdelacasa	Cáceres	h	39.692	-5.358	6
Hyalomma marginatum	Bos taurus	Vilches	Jaén	h	38.2402	-3.5089	6
Hyalomma marginatum	Bos taurus	Villamanrique de la Condesa	Sevilla	h	37.2516	-6.30527	6
Hyalomma marginatum	Bos taurus	Villamartín	Cádiz	h	36.8134	-5.6752	6
Hyalomma marginatum	Ovis aries	Zafra	Badajoz	m	38.4241	-6.41676	6
Hyalomma marginatum	Bos taurus	Binimella	Menorca	h	40.0545	4.05453	7
Hyalomma marginatum	Bos taurus	Binisequi	Menorca	h	39.8244	4.23284	7
Hyalomma marginatum	vegetation	Garciaz	Cáceres	h	39.4315	-5.67825	7
Hyalomma marginatum	Bos taurus	Guadiloba	Cáceres	m	39.4903	-6.26637	7
Hyalomma marginatum	Bos taurus	Osuna	Sevilla	m	37.2406	-5.39627	7
Hyalomma marginatum	Bos taurus	Son Bonaventura	Menorca	h	39.844	4.27066	7
Hyalomma marginatum	Bos taurus	Son Gornes	Menorca	h	39.9845	3.98081	7
Hyalomma marginatum	Bos taurus	Son Nadal	Menorca	h	43.0332	4.02172	7
Hyalomma marginatum	Bos taurus	Son Tema	Menorca	h	39.994	4.1905	7
Hyalomma marginatum	Bos taurus	Binigaus	Menorca	h	39.9005	4.02299	8
Hyalomma marginatum	Bos taurus	Binimella	Menorca	h	40.0545	4.05231	8
Hyalomma marginatum	Equus equus	Capileira	Granada	h	36.9602	-3.05688	8
Hyalomma marginatum	Camelus dromedarius	Ceuta	Ceuta	l	35.55	-5.21879	8
Hyalomma marginatum	vegetation	Deltebre	Tarragona	m	40.7645	0.765736	8
Hyalomma marginatum	Bos taurus	Garciaz	Cáceres	h	39.4316	-5.67541	8
Hyalomma marginatum	Equus asinus	Garciaz	Cáceres	h	39.4333	-5.67924	8
Hyalomma marginatum	Parus major	Juslibol	Zaragoza	h	41.6944	-0.887937	8
Hyalomma marginatum	Bos taurus	Portezuelo	Cáceres	h	39.8114	-6.46758	8
Hyalomma marginatum	vegetation	Rubí	Barcelona	h	41.5194	2.03637	8
Hyalomma marginatum	Bos taurus	Sagrajas	Badajoz	h	38.9243	-6.89704	8
Hyalomma marginatum	Bos taurus	Son Gornes	Menorca	h	39.9828	3.98039	8
Hyalomma marginatum	Bos taurus	Son Tema	Menorca	h	39.9925	4.19369	8
Hyalomma marginatum	Bos taurus	Talavera la Real	Badajoz	h	38.8848	-6.75587	8
Hyalomma marginatum	Bos taurus	Torremocha	Cáceres	m	39.3246	-6.1669	8
Hyalomma marginatum	Carduelis carduelis	Tosos	Zaragoza	h	41.3113	-1.06721	8
Hyalomma marginatum	Parus major	Tosos	Zaragoza	h	41.3132	-1.06904	8
Hyalomma marginatum	Turdus merula	Tosos	Zaragoza	h	41.313	-1.06519	8
Hyalomma marginatum	Turdus viscivorus	Tosos	Zaragoza	h	41.312	-1.06669	8
Hyalomma marginatum	Bos taurus	Valencia de Alcántara	Cáceres	h	39.442	-7.24527	8
Hyalomma marginatum	Bos taurus	Cádiz	Cádiz	l	36.6038	-6.29903	9
Hyalomma marginatum	Bos taurus	Calzadilla	Cáceres	h	40.0544	-6.52933	9
Hyalomma marginatum	vegetation	Deltebre	Tarragona	m	40.7651	0.765353	9
Hyalomma marginatum	Bos taurus	Güejar-Sierra	Granada	m	37.1409	-3.46778	9
Hyalomma marginatum	Bos taurus	Logrosán	Cáceres	h	39.3325	-5.48574	9
Hyalomma marginatum	vegetation	Logrosán	Cáceres	h	39.3329	-5.48619	9
Hyalomma marginatum	Equus equus	Garciaz	Cáceres	h	39.4333	-5.67554	10
Hyalomma marginatum	Phoenicirus ochrurus	Carmonita	Badajoz	h	39.194	-6.36624	12
Hyalomma marginatum	Cervus elaphus	Caspe	Zaragoza	m	41.2339	-0.0459832	12
Hyalomma marginatum	Sus scrofa	Zorita	Cáceres	m	39.2615	-5.72712	12
Hyalomma marginatum	Bos taurus	Cáceres	Cáceres	l	39.4828	-6.42964	1,2,3,4,5,6,7,8,9,10
Hyalomma marginatum	Cervus elaphus	Garciaz	Cáceres	h	39.4316	-5.67687	1,5,6,7,8
Hyalomma marginatum	Bos taurus	Casar de Cáceres	Cáceres	h	39.5542	-6.44639	2,3,4,5,7,8,9,10,11
Hyalomma marginatum	Bos taurus	Los Barrios	Cádiz	h	36.1737	-5.48944	3,5,6
Hyalomma marginatum	Bos taurus	Plasencia	Cáceres	l	40.0319	-6.087	3,5,6
Hyalomma marginatum	Bos taurus	Sevilla	Sevilla	h	37.3618	-6.09884	4,6,9
Hyalomma marginatum	Bos taurus	La Roca de la Sierra	Badajoz	h	39.0924	-6.65654	4,7,8
Hyalomma marginatum	Bos taurus	Alcalá de los Gazules	Cádiz	h	36.4748	-5.76814	5,6
Hyalomma marginatum	Bos taurus	Jerez de la Frontera	Cádiz	m	36.6546	-6.13777	5,6,7,12
Hyalomma marginatum	Bos taurus	Olivenza	Badajoz	m	38.6111	-7.09501	5,6,8,9
Hyalomma marginatum	Bos taurus	Badajoz	Badajoz	l	38.9341	-6.97858	6,8
Hyalomma marginatum	Bos taurus	Medina Sidonia	Cádiz	h	36.4612	-5.91736	6,9
Hyalomma marginatum	Bos taurus	Ceuta	Ceuta	l	35.552	-5.21529	7,8
Hyalomma marginatum	Martes foina	Guadalix de la Sierra	Madrid	m	40.7901	-3.68525	unknown
Ixodes acuminatus	Apodemus sylvaticus	Güejar-Sierra	Granada	m	37.1436	-3.46523	2
Ixodes acuminatus	Apodemus sylvaticus	Cabra	Córdoba	h	37.4907	-4.42851	12
Ixodes canisuga	Vulpes vulpes	Zuera	Zaragoza	m	41.8412	-0.778184	1
Ixodes canisuga	Mustela putorius	La Zubia	Granada	h	37.1226	-3.5797	2
Ixodes canisuga	Vulpes vulpes	Premià de Mar	Barcelona	h	41.4904	2.34443	5
Ixodes canisuga	Erinaceus europaeus	Rois	Coruña	h	42.7636	-8.06717	8
Ixodes canisuga	Felis sylvestris	Colomera	Granada	m	37.3725	-3.70943	10
Ixodes canisuga	Mustela putorius	Ascaso	Huesca	h	42.4711	0.0441621	11
Ixodes frontalis	Emberiza cia	Cáñar	Granada	h	36.9202	-3.41777	1
Ixodes frontalis	Turdus merula	Cáñar	Granada	h	36.9224	-3.41717	1
Ixodes frontalis	Turdus philomelos	Cáñar	Granada	h	36.9248	-3.41667	1
Ixodes frontalis	Parus major	Juslibol	Zaragoza	h	41.6932	-0.887493	1
Ixodes frontalis	Alectoris rufa	Calañas	Huelva	h	37.6545	-6.81859	2
Ixodes frontalis	Turdus philomelos	El Burgo de Ebro	Zaragoza	m	41.5824	-0.746829	2
Ixodes frontalis	Emberiza citrinella	Villoslada de Cameros	Rioja	h	42.1109	-2.66969	3
Ixodes frontalis	Turdus philomelos	Villoslada de Cameros	Rioja	h	42.1126	-2.66586	3
Ixodes frontalis	Luscinia megarhynchos	Tosos	Zaragoza	h	41.3125	-1.06857	4
Ixodes frontalis	Turdus merula	Tosos	Zaragoza	h	41.312	-1.06595	5
Ixodes frontalis	Prunella modularis	Villoslada de Cameros	Rioja	h	42.1139	-2.66669	5
Ixodes frontalis	Turdus merula	Villoslada de Cameros	Rioja	h	42.1112	-2.66785	5
Ixodes frontalis	Emberiza cia	Juslibol	Zaragoza	h	41.6947	-0.888944	8
Ixodes frontalis	Turdus merula	Garcipollera	Huesca	h	42.6238	-0.498226	9
Ixodes frontalis	Garrulus glandarius	Cáñar	Granada	h	36.9222	-3.41521	10
Ixodes frontalis	Emberiza schoeniclus	Sariñena	Zaragoza	h	41.7942	-0.157917	10
Ixodes frontalis	Erithacus rubecula	Yanguas	Soria	m	42.1614	-2.32513	10
Ixodes frontalis	Parus major	Yanguas	Soria	m	42.1611	-2.32656	10
Ixodes frontalis	Sylvia atricapilla	Yanguas	Soria	m	42.1634	-2.32763	10
Ixodes frontalis	Turdus philomelos	Yanguas	Soria	m	42.1617	-2.32695	10
Ixodes frontalis	Turdus philomelos	Zuera	Zaragoza	m	41.8401	-0.776962	10
Ixodes frontalis	Phylloscopus collybita	Alfocea	Zaragoza	h	41.7236	-0.94613	11
Ixodes frontalis	Alectoris rufa	El Burgo de Ebro	Zaragoza	m	41.5815	-0.748583	11
Ixodes frontalis	Prunella modularis	Juslibol	Zaragoza	h	41.6945	-0.88791	11
Ixodes frontalis	Turdus philomelos	Monachil	Granada	m	37.1537	-3.51522	11
Ixodes frontalis	Phoenicurus ochruros	Monegrillo	Zaragoza	m	41.6243	-0.416283	11
Ixodes frontalis	Alectoris rufa	Torrecilla de Valmadrid	Zaragoza	m	41.505	-0.849938	11
Ixodes frontalis	Phylloscopus collybita	Zaragoza	Zaragoza	u	41.6705	-0.907934	11
Ixodes frontalis	Certhia brachydactyla	Juslibol	Zaragoza	h	41.6942	-0.889703	12
Ixodes frontalis	Turdus merula	Pina de Ebro	Zaragoza	h	41.5043	-0.49782	12
Ixodes frontalis	Troglodytes troglodytes	Zuera	Zaragoza	m	41.8436	-0.778555	12
Ixodes frontalis	Fringilla coelebs	Zuera	Zaragoza	m	41.8427	-0.777986	1,4
Ixodes frontalis	Erithacus rubecula	Juslibol	Zaragoza	h	41.6939	-0.886122	10,11
Ixodes frontalis	Fringilla coelebs	Pina de Ebro	Zaragoza	h	41.5043	-0.49838	10,12
Ixodes frontalis	Erithacus rubecula	Zuera	Zaragoza	m	41.8449	-0.776622	4,10
Ixodes frontalis	Turdus merula	Zuera	Zaragoza	m	41.8412	-0.777945	4,10
Ixodes frontalis	Erithacus rubeculla	Villoslada de Cameros	Rioja	h	42.1122	-2.66841	5,6
Ixodes frontalis	Erithacus rubecula	Garcipollera	Huesca	h	42.6221	-0.498053	9,10
Ixodes hexagonus	Vulpes vulpes	Doñana	Huelva	l	37.1956	-6.39571	1
Ixodes hexagonus	Lynx pardina	Doñana	Huelva	l	37.1941	-6.39785	2
Ixodes hexagonus	Canis familiaris	Rentería	Guipúzcoa	h	43.3134	-1.89908	2
Ixodes hexagonus	Vulpes vulpes	Valdesalor	Cáceres	h	39.3815	-6.34982	3
Ixodes hexagonus	Vulpes vulpes	Valmadrid	Zaragoza	h	41.4443	-0.877515	3
Ixodes hexagonus	Felis catus	Bilbao	Vizcaya	l	43.2603	-2.97757	6
Ixodes hexagonus	Vulpes vulpes	Monachil	Granada	m	37.1531	-3.51581	9
Ixodes hexagonus	Canis familiaris	Otero de Rey	Lugo	m	43.1001	-7.60978	10
Ixodes hexagonus	Canis familiaris	Begonte	Lugo	h	43.1545	-7.67621	12
Ixodes hexagonus	Meles meles	Mecina Bombarón	Granada	h	36.9824	-3.1573	12
Ixodes hexagonus	Meles meles	Doñana	Huelva	l	37.1974	-6.39584	1,5
Ixodes hexagonus	Herpestes ichneumon	Doñana	Huelva	l	37.1971	-6.3946	2,11,12
Ixodes ricinus	Canis familiaris	Arceniaga	Álava	h	43.1219	-3.12834	1
Ixodes ricinus	Bos taurus	Begonte	Lugo	h	43.1503	-7.67699	1
Ixodes ricinus	Bos taurus	Garciaz	Cáceres	h	39.4311	-5.67764	1
Ixodes ricinus	Cervus elaphus	Horriqueros-Cordovilla	Cáceres	h	39.1837	-6.27572	1
Ixodes ricinus	Genetta genetta	Oseja de Sajambre	León	m	43.1412	-5.03804	1
Ixodes ricinus	Canis familiaris	Baracaldo	Vizcaya	m	43.2719	-2.98579	2
Ixodes ricinus	Equus caballus	Loiu	Vizcaya	h	43.3913	-2.94581	2
Ixodes ricinus	Vulpes vulpes	Monachil	Granada	m	37.1508	-3.51602	2
Ixodes ricinus	Homo sapiens	Candeleda	Ávila	h	40.1502	-5.23761	3
Ixodes ricinus	Meles meles	Doñana	Huelva	l	37.1957	-6.3952	3
Ixodes ricinus	Canis familiaris	Jerte	Cáceres	m	40.2226	-5.74646	3
Ixodes ricinus	Equus asinus	Jerte	Cáceres	m	40.224	-5.74531	3
Ixodes ricinus	Capra hircus	Amerobieta	Vizcaya	h	43.2219	-2.71929	4
Ixodes ricinus	vegetation	Etxaguen	Álava	h	42.9814	-2.71725	4
Ixodes ricinus	Ovis aries	Oyárzun	Vizcaya	m	43.3029	-1.84669	4
Ixodes ricinus	vegetation	Sierra de Gibijo	Álava	l	42.9644	-2.8388	4
Ixodes ricinus	Canis familiaris	Soncillo	Burgos	h	42.9713	-3.77657	4
Ixodes ricinus	Capra hircus	Zeberio	Vizcaya	m	43.1924	-2.89703	4
Ixodes ricinus	vegetation	Campas de Urbía	Guipúzcoa	h	42.8614	-2.89864	5
Ixodes ricinus	Ovis aries	Carranza	Vizcaya	h	43.2024	-3.35903	5
Ixodes ricinus	Capreolius capreolus	Navatrasierra	Cáceres	m	39.6039	-5.23773	5
Ixodes ricinus	Bos taurus	Villoslada	Rioja	h	42.1137	-2.66741	5
Ixodes ricinus	Homo sapiens	Monterrubio de Demanda	Burgos	m	42.1424	-3.10809	6
Ixodes ricinus	Equus caballus	San Cibrián	Burgos	h	43.004	-3.85629	6
Ixodes ricinus	vegetation	Sant Martí Sacalm	Gerona	h	42.0516	2.55272	6
Ixodes ricinus	Bos taurus	Soncillo	Burgos	h	42.9709	-3.77508	6
Ixodes ricinus	Bos taurus	Catadiano	Álava	h	42.9231	-2.82811	7
Ixodes ricinus	Canis familiaris	Durango	Vizcaya	m	43.1647	-2.63988	8
Ixodes ricinus	Oryctolagus cuniculus	La Zubia	Granada	h	37.1221	-3.57571	8
Ixodes ricinus	vegetation	San Juan de la Peña	Huesca	h	42.582	-0.596013	8
Ixodes ricinus	Ovis aries	Oyárzun	Vizcaya	m	43.3043	-1.84521	9
Ixodes ricinus	Capreolus capreolus	Saja	Santander	h	43.1441	-4.28953	9
Ixodes ricinus	vegetation	Villoslada	Rioja	h	42.1141	-2.66587	9
Ixodes ricinus	Cervus elaphus	Garciaz	Cáceres	h	39.4308	-5.67728	10
Ixodes ricinus	Felix catus	Garciaz	Cáceres	h	39.4345	-5.67693	10
Ixodes ricinus	Apodemus sylvaticus	Garcipollera	Huesca	h	42.623	-0.499081	10
Ixodes ricinus	Bos taurus	Garcipollera	Huesca	h	42.6221	-0.496969	10
Ixodes ricinus	Herpestes ichneumon	Hinojos	Huelva	m	37.2913	-6.38753	10
Ixodes ricinus	Capra pyrenaica hispanica	Monachil	Granada	m	37.1516	-3.51689	10
Ixodes ricinus	Cervus elaphus	Navatrasierra	Cáceres	m	39.6049	-5.23615	10
Ixodes ricinus	Ovis aries	Oyárzun	Vizcaya	m	43.3028	-1.8455	10
Ixodes ricinus	Ovis aries	Tiesas Bajas	Huesca	h	42.6127	-0.659588	10
Ixodes ricinus	Ovis aries	Abornicano	Álava	h	42.9336	-2.81802	11
Ixodes ricinus	Bos taurus	Algar	Cádiz	h	36.6736	-5.65905	11
Ixodes ricinus	Cervus elaphus	Aliseda	Cáceres	h	39.4208	-6.68835	11
Ixodes ricinus	Cervus elaphus	Andújar	Jaén	m	38.035	-4.03615	11
Ixodes ricinus	Sus crofa	Andújar	Jaén	m	38.0329	-4.03598	11
Ixodes ricinus	Bos taurus	Artieta	Burgos	h	43.1116	-3.17818	11
Ixodes ricinus	Dama dama	Castellar de la Frontera	Cádiz	h	36.3118	-5.40834	11
Ixodes ricinus	Capra pyrenaica hispanica	Cazorla	Jaén	l	37.9546	-2.99792	11
Ixodes ricinus	Capra pyrenaica hispanica	Coin	Málaga	m	36.665	-4.75795	11
Ixodes ricinus	Canis familiaris	Derio	Vizcaya	m	43.3013	-2.87694	11
Ixodes ricinus	Cervus elaphus	El Clavín-Canalejas	Cáceres	h	39.3808	-6.48905	11
Ixodes ricinus	Canis familiaris	Gallarta	Vizcaya	h	43.3103	-3.06725	11
Ixodes ricinus	Sus scrofa	Guadalupe	Cáceres	m	39.4623	-5.30801	11
Ixodes ricinus	Ovis aries	Gujuli-Ondona	Álava	m	42.9712	-2.90828	11
Ixodes ricinus	Ovis musimon	Hornachuelos	Córdoba	m	37.8114	-5.2454	11
Ixodes ricinus	Bos taurus	Jimena de la Frontera	Cádiz	m	36.4321	-5.4496	11
Ixodes ricinus	Cervus elaphus	La Carretona	Cáceres	h	39.222	-6.44847	11
Ixodes ricinus	Cervus elaphus	La Ruda-El Moro	Cáceres	h	39.1317	-6.27604	11
Ixodes ricinus	Sus scrofa	Lanjarón	Granada	m	36.9622	-3.49904	11
Ixodes ricinus	Ovis aries	Oyárzun	Vizcaya	m	43.3022	-1.84835	11
Ixodes ricinus	Apodemus sylvaticus	San Juan de la Peña	Huesca	h	42.5832	-0.598206	11
Ixodes ricinus	Ovis aries	Unza	Álava	m	42.9731	-2.94866	11
Ixodes ricinus	Vulpes vulpes	Valdesalor	Céceres	h	39.381	-6.34606	11
Ixodes ricinus	Ovis aries	Villareal	Álava	h	42.5818	-2.37698	11
Ixodes ricinus	Canis familiaris	Zamudio	Vizcaya	m	43.2918	-2.84538	11
Ixodes ricinus	Cervus elaphus	Cerro Murriano	Córdoba	m	38.0025	-4.77892	12
Ixodes ricinus	Herpestes ichneumon	Doñana	Huelva	l	37.1954	-6.39641	12
Ixodes ricinus	Vulpes vulpes	El Garraf	Barcelona	h	41.2542	1.89204	12
Ixodes ricinus	Sus scrofa	Fornes	Granada	h	36.9741	-3.80808	12
Ixodes ricinus	Equus caballus	Guecho	Vizcaya	m	43.3021	-3.00659	12
Ixodes ricinus	Bos taurus	Orozco	Vizcaya	m	43.1037	-2.93763	12
Ixodes ricinus	Homo sapiens	Villoslada	Rioja	h	42.1115	-2.66703	12
Ixodes ricinus	Capra hircus	Zaldíbar	Vizcaya	m	43.1926	-2.50772	12
Ixodes ricinus	Lynx pardilla	Doñana	Huelva	l	37.1973	-6.39484	1,2,3,11,12
Ixodes ricinus	Bos taurus	Oteo	Álava	m	42.7209	-2.35502	1,2,3,4,5,6,7,8,9,10,11,12
Ixodes ricinus	Felis sylvestris	Doñana	Huelva	l	37.1954	-6.39682	1,3
Ixodes ricinus	Ovis musimon	Cazorla	Jaén	l	37.9511	-2.9969	10,11,12
Ixodes ricinus	Cervus elaphus	Las Terronas	Cáceres	h	39.1338	-6.27968	10,11,12
Ixodes ricinus	vegetation	Monte Oiz	Vizcaya	m	43.2417	-2.54569	10,12
Ixodes ricinus	Sus scrofa	Garciaz	Cáceres	h	39.4303	-5.67626	2,10,11,12
Ixodes ricinus	Vulpes vulpes	Doñana	Huelva	l	37.1966	-6.39536	2,11,12
Ixodes ricinus	vegetation	Jaizkibel	Guipúzcoa	h	43.354	-1.79685	2,12
Ixodes ricinus	Vulpes vulpes	Garciaz	Cáceres	h	39.4341	-5.67904	2,4
Ixodes ricinus	vegetation	Sierra de Arcena	Álava	l	42.8015	-3.1358	2,4,5,6,7,8
Ixodes ricinus	vegetation	Menoio	Álava	h	43.0639	-3.06657	2,4,5,9
Ixodes ricinus	vegetation	Zollo	Vizcaya	m	43.1932	-2.94856	3,4,5
Ixodes ricinus	vegetation	Bedia	Vizcaya	h	43.2941	-2.78645	3,4,5,10
Ixodes ricinus	vegetation	La Calera del Prado	Vizcaya	h	43.2935	-3.31851	3,4,5,6
Ixodes ricinus	vegetation	Landa	Álava	m	42.9731	-2.63826	3,4,5,7,9,10,11
Ixodes ricinus	Bos taurus	La Calera del Prado	Vizcaya	h	43.2949	-3.31904	3,4,7,8,10,11,12
Ixodes ricinus	vegetation	Okina	Álava	m	42.7632	-2.54597	3,5,7
Ixodes ricinus	Bos taurus	Villoslada	Rioja	h	42.1107	-2.66712	3,5,8,9,10,11
Ixodes ricinus	Ovis aries	Barambio	Vizcaya	m	43.0204	-2.54688	4,10,11,12
Ixodes ricinus	vegetation	Barambio	Álava	m	43.0212	-2.54637	4,5
Ixodes ricinus	Canis familiaris	Mendiguren	Vizcaya	h	42.8246	-2.72626	4,5
Ixodes ricinus	vegetation	Peñas de Aia	Guipúzcoa	h	43.3047	-1.85884	4,5,11,12
Ixodes ricinus	Ovis aries	Abecia	Álava	h	42.9408	-2.98545	4,5,6
Ixodes ricinus	Ovis aries	Cestona	Guipúzcoa	m	43.2439	-2.24734	4,5,6,7
Ixodes ricinus	vegetation	Santa Cruz	Vizcaya	h	43.1622	-2.82562	4,6,7,8
Ixodes ricinus	Bos taurus	Monte Oiz	Vizcaya	m	43.2425	-2.54924	4,7,8,10,11,12
Ixodes ricinus	Ovis aries	Oyárzun	Guipúzcoa	m	43.3021	-1.84706	4,9,10,11
Ixodes ricinus	vegetation	Sierra de Arkamo	Álava	l	42.8143	-2.95504	5,6
Ixodes ricinus	Bos taurus	Esporret	Huesca	h	42.4816	-0.695433	5,7
Ixodes ricinus	Bos taurus	Narvaja	Álava	m	42.9026	-2.3984	5,7,8,9,10,11,12
Ixodes ricinus	Bos taurus	Carranza	Vizcaya	h	43.2036	-3.35696	6,11
Ixodes ricinus	Ovis aries	La Calera del Prado	Vizcaya	h	43.2926	-3.31651	6,7,8,10,11,12
Ixodes ricinus	Bos taurus	Elizondo	Navarra	m	43.1411	-1.49754	7,9
Ixodes ricinus	Ovis aries	Monte Oiz	Vizcaya	m	43.2434	-2.54983	7,9,10,11
Ixodes ricinus	Ovis aries	Jaizkibel	Guipúzcoa	h	43.3516	-1.79781	9,10,11,12
Ixodes simplex	Miniopterus schreibersi	Arenys de Mar	Barcelona	h	41.5749	2.55474	2
Ixodes simplex	Miniopterus schreibersi	Castellón	Castellón	l	39.9838	-0.0296496	7
Ixodes ventalloi	Oryctolagus cuniculus	Torrecilla de Valmadrid	Zaragoza	m	41.5012	-0.847285	1
Ixodes ventalloi	Oryctolagus cuniculus	Zuera	Zaragoza	m	41.8447	-0.776951	2
Ixodes vespertilionis	Rhinolophus ferrumequinum	Villanúa	Huesca	h	42.6723	-0.528007	2
Ixodes vespertilionis	Miniopterus schreibersi	Cortes de Pallás	Valencia	m	39.2431	-0.938728	3
Ixodes vespertilionis	Rhinolophus ferrumequinum	Camporredondo	Valladolid	h	41.2734	-4.49962	4
Ixodes vespertilionis	Rhinolophus ferrumequinum	Venta de la Perra	Burgos	h	42.6508	-3.64847	4
Ixodes vespertilionis	Rhinolophus ferrumequinum	Grazalema	Cádiz	h	36.7513	-5.35746	6
Ixodes vespertilionis	Myotis myotis	Camporredondo	Valladolid	h	41.2739	-4.49882	8
Rhipicephalus annulatus	Lynx pardina	Almonte	Huelva	h	36.1639	-5.33684	2
Rhipicephalus annulatus	Bos taurus	Binisequi	Menorca	h	39.821	4.23145	4
Rhipicephalus annulatus	Bos taurus	Son Bonaventura	Menorca	h	39.8401	4.27274	4
Rhipicephalus annulatus	Bos taurus	Son Gornes	Menorca	h	39.9831	3.98079	5
Rhipicephalus annulatus	Bos taurus	Pruna	Sevilla	h	36.8719	-5.21877	6
Rhipicephalus annulatus	Bos taurus	Binigaus	Menorca	h	39.9003	4.02322	7
Rhipicephalus annulatus	Bos taurus	Binisequi	Menorca	h	39.8221	4.23396	7
Rhipicephalus annulatus	Bos taurus	Morelleta	Baleares	m	40.0501	3.88184	7
Rhipicephalus annulatus	Bos taurus	Son Bonaventura	Menorca	h	39.842	4.27295	7
Rhipicephalus annulatus	Bos taurus	Binisequi	Menorca	h	39.8238	4.23346	8
Rhipicephalus annulatus	Bos taurus	Ceuta	Ceuta	l	35.5549	-5.21865	8
Rhipicephalus annulatus	Bos taurus	Son Gornes	Menorca	h	39.9847	3.9813	8
Rhipicephalus annulatus	Bos taurus	Algeciras	Cádiz	m	36.1303	-5.46819	9
Rhipicephalus annulatus	Bos taurus	Medina Sidonia	Cádiz	h	36.4607	-5.91848	9
Rhipicephalus annulatus	Bos taurus	Algar	Cádiz	h	36.6745	-5.65552	11
Rhipicephalus annulatus	Dama dama	Parque Nacional de Doñana	Cádiz	l	37.0206	-6.43948	11
Rhipicephalus annulatus	Bos taurus	San Roque	Cádiz	h	36.2117	-5.37709	11
Rhipicephalus annulatus	Equus equus	San Roque	Cádiz	h	36.2113	-5.3793	11
Rhipicephalus annulatus	Lynx pardina	San Roque	Cádiz	h	36.2117	-5.3755	11
Rhipicephalus annulatus	Bos taurus	Los Barrios	Cádiz	h	36.1707	-5.48609	3,6
Rhipicephalus annulatus	Equus caballus	Jimena de la Frontera	Cádiz	m	36.435	-5.44625	9,11
Rhipicephalus bursa	Cervus elaphus	Barrera-Medios Millares	Badajoz	h	39.2002	-6.52844	1
Rhipicephalus bursa	Cervus elaphus	Berrocal	Sevilla	h	38.2612	-5.23923	1
Rhipicephalus bursa	Cervus elaphus	Horriqueros-Cordovilla	Cáceres	h	39.1822	-6.27788	1
Rhipicephalus bursa	Ovis musimon	Huéscar	Granada	h	37.875	-2.52636	1
Rhipicephalus bursa	Cervus elaphus	La Gegosa (Aliseda)	Cáceres	h	39.4342	-6.67594	1
Rhipicephalus bursa	Cervus elaphus	La Mula-Manjuanez	Cáceres	h	39.3829	-7.05648	1
Rhipicephalus bursa	Dama dama	Los Barrios	Cádiz	h	36.1735	-5.48977	1
Rhipicephalus bursa	Cervus elaphus	Malueñillos (Jaraicejo)	Cáceres	h	39.6631	-5.81555	1
Rhipicephalus bursa	Cervus elaphus	Marmolejo	Jaén	h	38.0109	-4.06566	1
Rhipicephalus bursa	Cervus elaphus	Peña Quemada	Cáceres	h	39.4135	-6.72681	1
Rhipicephalus bursa	Cervus elaphus	Peñarroya-Pueblo Nuevo	Córdoba	h	38.3044	-5.26575	1
Rhipicephalus bursa	Cervus elaphus	Valrehondillo	Badajoz	h	39.0923	-6.32573	1
Rhipicephalus bursa	Cervus elaphus	Villa del Río	Córdoba	h	37.9824	-4.28895	1
Rhipicephalus bursa	Cervus elaphus	Villanueva de Córdoba	Córdoba	h	38.3845	-4.6068	1
Rhipicephalus bursa	Cervus elaphus	Belmez	Córdoba	h	38.2634	-5.23904	2
Rhipicephalus bursa	Cervus elaphus	Cardeña	Córdoba	h	38.2518	-4.35629	2
Rhipicephalus bursa	Cervus elaphus	Cazalla de la Sierra	Sevilla	h	37.9306	-5.78604	2
Rhipicephalus bursa	Cervus elaphus	Córdoba	Córdoba	m	37.9212	-4.25958	2
Rhipicephalus bursa	Cervus elpahus	El Clavín-Canalejas	Cáceres	h	39.3807	-6.48937	2
Rhipicephalus bursa	Cervus elaphus	El Criadero (Aldea del Cano)	Cáceres	h	39.2932	-6.36852	2
Rhipicephalus bursa	Capreolus capreolus	Fuencaliente	Ciudad Real	m	38.2909	-4.29523	2
Rhipicephalus bursa	Cervus elaphus	Galavís (Alcántara)	Cáceres	h	39.4144	-7.23549	2
Rhipicephalus bursa	Dama dama	Huéscar	Granada	h	37.8711	-2.52942	2
Rhipicephalus bursa	Caproelus capreolus	Jérez de la Frontera	Cádiz	m	36.6508	-6.13869	2
Rhipicephalus bursa	Cervus elaphus	Jérez de la Frontera	Cádiz	m	36.6506	-6.13787	2
Rhipicephalus bursa	Cervus elaphus	La Barquera (Aliseda)	Cáceres	h	40.175	-6.7052	2
Rhipicephalus bursa	Cervus elaphus	La Carolina	Jaén	h	38.2734	-3.61533	2
Rhipicephalus bursa	Ovis musimon	La Torre (Aliseda)	Cáceres	h	39.4345	-6.76926	2
Rhipicephalus bursa	Capra hispnica	Mas de Barberans	Tarragona	h	40.7312	0.370727	2
Rhipicephalus bursa	Cervus elaphus	Montizón	Jaén	m	38.3446	-3.16904	2
Rhipicephalus bursa	Cervus elaphus	Navarredonda	Badajoz	m	39.0824	-6.31515	2
Rhipicephalus bursa	Cervus elaphus	Navas de San Juan	Jaén	m	38.1808	-3.19595	2
Rhipicephalus bursa	Cervus elaphus	Villanueva del Duque	Córdoba	h	38.0825	-5.13555	2
Rhipicephalus bursa	Cervus elaphus	Zamores	Cáceres	m	39.4702	-7.12655	2
Rhipicephalus bursa	Bos taurus	Algeciras	Cádiz	m	36.1311	-5.46982	3
Rhipicephalus bursa	Capra hispanica	El Encinoso	Caécers	h	40.2303	-5.39751	3
Rhipicephalus bursa	Sus scrofa	El Encinoso	Caécers	h	40.2317	-5.3981	3
Rhipicephalus bursa	Equus caballus	Eulate	Navarra	h	42.773	-2.19769	3
Rhipicephalus bursa	vegetation	Los Barrios	Cádiz	h	36.1716	-5.48886	3
Rhipicephalus bursa	Bos taurus	Musquiz	Vizcaya	m	43.3223	-3.17839	3
Rhipicephalus bursa	Equus caballus	Olaiz	Navarra	m	42.8848	-1.60839	3
Rhipicephalus bursa	Capreolus capreolus	Parque Nacional de Ordesa	Huesca	l	42.3623	0.0220981	3
Rhipicephalus bursa	Bos taurus	Salamanca	Salamanca	h	40.5842	-5.38579	3
Rhipicephalus bursa	Bos taurus	San Roque	Cádiz	h	36.2144	-5.3754	3
Rhipicephalus bursa	Bos taurus	Talaván	Cáceres	h	39.7232	-6.2863	3
Rhipicephalus bursa	Cervus elaphus	Ubrique	Cádiz	h	36.6517	-5.49881	3
Rhipicephalus bursa	Cervus elaphus	Villamanrique	Ciudad Real	h	38.5822	-3.01945	3
Rhipicephalus bursa	Bos taurus	Zudaire	Navarra	m	42.7645	-2.17842	3
Rhipicephalus bursa	Ovis aries	Abecia	Álava	h	42.9409	-2.98683	4
Rhipicephalus bursa	Bos taurus	Antequera	Málaga	m	37.0121	-4.55672	4
Rhipicephalus bursa	Capra hispanica	Beceite	Teruel	l	40.7912	0.183127	4
Rhipicephalus bursa	Capra hyspanica	Beceite	Teruel	l	40.7913	0.184182	4
Rhipicephalus bursa	Bos taurus	Binisequi	Menorca	h	39.8233	4.23306	4
Rhipicephalus bursa	Equus caballus	Longas	Navarra	h	42.4839	-0.929109	4
Rhipicephalus bursa	Canis familiaris	Malpartida de Cáceres	Cáceres	h	39.4811	-6.51924	4
Rhipicephalus bursa	Equus caballus	Olaiz	Navarra	m	42.8804	-1.60829	4
Rhipicephalus bursa	Equus caballus	Petilla	Navarra	h	42.4623	-1.0852	4
Rhipicephalus bursa	vegetation	Sierra de Badaia	Álava	l	42.8132	-2.87922	4
Rhipicephalus bursa	Bos taurus	Son Nadal	Menorca	h	43.0308	4.02283	4
Rhipicephalus bursa	Bos taurus	Villamiel	Cáceres	h	40.1924	-6.78756	4
Rhipicephalus bursa	Bos taurus	Villar del Rey	Badajoz	h	39.1324	-6.84989	4
Rhipicephalus bursa	Bos taurus	Zafrilla	Cáceres	m	38.3507	-6.24802	4
Rhipicephalus bursa	Equus caballus	Aizpun	Navarra	h	42.8347	-1.86844	5
Rhipicephalus bursa	Ovis aries	Alfara de Carles	Tarragona	h	40.6221	0.392165	5
Rhipicephalus bursa	Bos taurus	Almoharín	Cáceres	h	39.1736	-6.03512	5
Rhipicephalus bursa	Bos taurus	Arroyo de la Luz	Cáceres	h	39.4932	-6.58783	5
Rhipicephalus bursa	Bos taurus	Arroyomolinos	Cáceres	h	39.1815	-6.1575	5
Rhipicephalus bursa	Equus caballus	Cáceres	Cáceres	l	39.4839	-6.42668	5
Rhipicephalus bursa	Homo sapiens	Cáceres	Cáceres	l	39.481	-6.4285	5
Rhipicephalus bursa	Capra hircus	El Jau	Granada	h	37.1929	-3.73545	5
Rhipicephalus bursa	Bos taurus	Elche de la Sierra	Albacete	h	38.4746	-2.03653	5
Rhipicephalus bursa	Bos taurus	Es Llogaret	Baleares	h	39.9112	4.12309	5
Rhipicephalus bursa	Capra hircus	Garganta La Olla	Cáceres	h	40.1025	-5.77836	5
Rhipicephalus bursa	Equus caballus	Goizueta	Navarra	h	43.1712	-1.85617	5
Rhipicephalus bursa	Ovis aries	Gorliz	Vizcaya	h	43.4514	-2.89506	5
Rhipicephalus bursa	Vulpes vulpes	La Roca de la Sierra	Badajoz	h	39.0903	-6.65528	5
Rhipicephalus bursa	Capra hircus	La Senia	Tarragona	h	40.6525	0.251291	5
Rhipicephalus bursa	Bos taurus	Las Almeidas	Cáceres	h	39.2707	-6.37834	5
Rhipicephalus bursa	Canis familiaris	Madroñera	Cáceres	h	39.4227	-5.75796	5
Rhipicephalus bursa	Bos taurus	Mahón	Baleares	h	39.894	4.26081	5
Rhipicephalus bursa	vegetation	Mendarozketa	Álava	h	42.9643	-2.61663	5
Rhipicephalus bursa	Bos taurus	Navaconcejo	Cáceres	m	40.1746	-5.82586	5
Rhipicephalus bursa	Bos taurus	Navalmoral de la Mata	Cáceres	m	39.8277	-5.58839	5
Rhipicephalus bursa	vegetation	Peñas de Aia	Guipúzcoa	h	43.3023	-1.85602	5
Rhipicephalus bursa	Equus equus	Plasencia	Cáceres	l	40.0318	-6.08611	5
Rhipicephalus bursa	Capra hispnica	Puertos de Tortosa-Beceite	Tarragona	h	40.6516	0.154406	5
Rhipicephalus bursa	Equus caballus	Sierra Andia	Navarra	l	42.873	-1.9255	5
Rhipicephalus bursa	vegetation	Sierra de Arkamo	Álava	l	42.8131	-2.95552	5
Rhipicephalus bursa	Bos taurus	Son Gornes	Menorca	h	39.9803	3.98071	5
Rhipicephalus bursa	Equus caballus	Úriz	Navarra	m	42.882	-1.36563	5
Rhipicephalus bursa	vegetation	Yecora	Álava	m	42.5447	-2.42522	5
Rhipicephalus bursa	Bos taurus	Alcalá de los Gazules	Cádiz	h	36.4706	-5.7658	6
Rhipicephalus bursa	Canis familiaris	Alhóndiga	Guadalajara	h	40.522	-2.8184	6
Rhipicephalus bursa	Bos taurus	Bailén	Jaén	m	38.0912	-3.74677	6
Rhipicephalus bursa	Bos taurus	Baños de la Encina	Jaén	m	38.1743	-3.78702	6
Rhipicephalus bursa	Capra hircus	Brozas	Cáceres	h	39.613	-6.76924	6
Rhipicephalus bursa	Bos taurus	Castillblanco de los Arroyos	Sevilla	m	37.7042	-5.96928	6
Rhipicephalus bursa	Bos taurus	Ciudad Rodrigo	Salamanca	m	40.5946	-6.55701	6
Rhipicephalus bursa	Bos taurus	Constantina	Sevilla	m	37.8702	-5.61929	6
Rhipicephalus bursa	Bos taurus	Guarromán	Jaén	m	38.1833	-3.66733	6
Rhipicephalus bursa	Bos taurus	Herreruela	Cáceres	m	39.4649	-6.20973	6
Rhipicephalus bursa	Ovis aries	La Barquera (Aliseda)	Cáceres	h	40.1744	-6.70947	6
Rhipicephalus bursa	Bos taurus	La Isla	Sevilla	h	37.4348	-6.04932	6
Rhipicephalus bursa	Ovis aries	La Santa de Azagala	Badajoz	h	39.3621	-6.86589	6
Rhipicephalus bursa	Bos taurus	Malpartida de Cáceres	Cáceres	h	39.4843	-6.51571	6
Rhipicephalus bursa	Bos taurus	Martín de Yeltes	Salamanca	h	40.7741	-6.28591	6
Rhipicephalus bursa	Bos taurus	Medina Sidonia	Cádiz	h	36.4624	-5.91678	6
Rhipicephalus bursa	Bos taurus	Monesterio	Cáceres	m	38.0812	-6.2661	6
Rhipicephalus bursa	Bos taurus	Montellano	Sevilla	m	36.9923	-5.56557	6
Rhipicephalus bursa	Bos taurus	Olivenza	Badajoz	m	38.6134	-7.09993	6
Rhipicephalus bursa	Sus scrofa	Osera de Ebro	Zaragoza	m	41.5318	-0.577247	6
Rhipicephalus bursa	Bos taurus	Padul	Granada	m	37.0201	-3.65622	6
Rhipicephalus bursa	Ovis aries	Pasajes	Guipúzcoa	m	43.3322	-1.92795	6
Rhipicephalus bursa	Capra hircus	Plasencia	Cáceres	l	40.0314	-6.08641	6
Rhipicephalus bursa	Bos taurus	Pruna	Sevilla	h	36.8703	-5.21564	6
Rhipicephalus bursa	Bos taurus	Puebla del Río	Sevilla	h	37.2711	-6.05792	6
Rhipicephalus bursa	Bos taurus	Sanlúcar la Mayor	Sevilla	h	37.3818	-6.18959	6
Rhipicephalus bursa	Ovis aries	Sant Martí Sacalm	Gerona	h	42.0536	2.55324	6
Rhipicephalus bursa	vegetation	Santa Cruz	Álava	h	43.1616	-2.82561	6
Rhipicephalus bursa	Bos taurus	Santa Elena	Jaén	h	38.3113	-3.49821	6
Rhipicephalus bursa	Bos taurus	Sevilla	Sevilla	h	37.364	-6.09617	6
Rhipicephalus bursa	Bos taurus	Valdelacasa	Cáceres	h	39.6937	-5.35564	6
Rhipicephalus bursa	Ovis aries	Villalpando	Zamora	h	41.8607	-5.40845	6
Rhipicephalus bursa	Bos taurus	Villamanrique de la Condesa	Sevilla	h	37.2528	-6.30526	6
Rhipicephalus bursa	Bos taurus	Villamartin	Cádiz	h	36.8134	-5.67804	6
Rhipicephalus bursa	Ovis aries	Zafra	Badajoz	m	38.4217	-6.41819	6
Rhipicephalus bursa	Ovis aries	Zaragoza	Zaragoza	u	41.673	-0.907545	6
Rhipicephalus bursa	Capra hircus	Zurro-Téllez	Badajoz	m	39.1312	-6.41503	6
Rhipicephalus bursa	Bos taurus	Baracaldo	Vizcaya	m	43.2716	-2.98543	7
Rhipicephalus bursa	Bos taurus	Binigaus	Menorca	h	39.9017	4.02435	7
Rhipicephalus bursa	Bos taurus	Binisequi	Menorca	h	39.8201	4.23348	7
Rhipicephalus bursa	vegetation	Campas de Urbía	Guipúzcoa	h	42.8624	-2.89863	7
Rhipicephalus bursa	Capreolus capreolus	Cañamero	Cáceres	h	39.3714	-5.37587	7
Rhipicephalus bursa	Bos taurus	Catadiano	Álava	h	42.9203	-2.82984	7
Rhipicephalus bursa	Bos taurus	Guadiloba	Cáceres	m	39.495	-6.26828	7
Rhipicephalus bursa	Bos taurus	Hervás	Cáceres	m	40.253	-5.86693	7
Rhipicephalus bursa	Bos taurus	Osuna	Sevilla	m	37.2407	-5.39787	7
Rhipicephalus bursa	Cervus elaphus	Pajonales (Alburquerque)	Badajoz	h	39.3837	-6.80536	7
Rhipicephalus bursa	Bos taurus	Puebla de los Infantes	Sevilla	h	37.8039	-5.24993	7
Rhipicephalus bursa	Canis familiaris	Rentería	Guipúzcoa	h	43.3106	-1.89903	7
Rhipicephalus bursa	Bos taurus	Robledillo de Trujillo	Cáceres	h	39.2716	-5.95744	7
Rhipicephalus bursa	Bos taurus	Son Bonaventura	Menorca	h	39.8432	4.2725	7
Rhipicephalus bursa	Bos taurus	Son Gornes	Menorca	h	39.9829	3.98272	7
Rhipicephalus bursa	Bos taurus	Son Nadal	Menorca	h	43.0307	4.02087	7
Rhipicephalus bursa	Bos taurus	Son Tema	Menorca	h	39.9936	4.19015	7
Rhipicephalus bursa	Bos taurus	Alcántara	Cáceres	h	39.7109	-6.87935	8
Rhipicephalus bursa	Bos taurus	Badajoz	Badajoz	l	38.9328	-6.97683	8
Rhipicephalus bursa	Bos taurus	Binigaus	Menorca	h	39.9024	4.02228	8
Rhipicephalus bursa	Bos taurus	Casas del Monte	Cáceres	h	40.2008	-5.95776	8
Rhipicephalus bursa	Camelus bactrianus	Ceuta	Ceuta	l	35.5529	-5.21678	8
Rhipicephalus bursa	Ovis aries	Irún	Vizcaya	h	43.3635	-1.81516	8
Rhipicephalus bursa	Bos taurus	Portezuelo	Cáceres	h	39.8136	-6.46664	8
Rhipicephalus bursa	vegetation	San Juan de Mozarrifar	Zaragoza	h	41.7102	-0.835695	8
Rhipicephalus bursa	Bos taurus	Son Gornes	Menorca	h	39.9849	3.98337	8
Rhipicephalus bursa	Cervus elaphus	El Coto (Jaraicejo)	Cáceres	h	39.6514	-5.79705	9
Rhipicephalus bursa	Capra hircus	Garciaz	Cáceres	h	39.4308	-5.67826	9
Rhipicephalus bursa	Bos taurus	Güejar-Sierra	Granada	m	37.1444	-3.46624	9
Rhipicephalus bursa	Bos taurus	San José del Valle	Cádiz	h	36.6026	-5.50917	9
Rhipicephalus bursa	Cervus elaphus	Cantilllana Nueva (Aliseda)	Cáceres	h	39.4238	0.670243	10
Rhipicephalus bursa	Cervus elaphus	El Romero	Cáceres	h	39.1828	-6.3967	10
Rhipicephalus bursa	Cervus elaphus	Garciaz	Cáceres	h	39.4315	-5.67515	10
Rhipicephalus bursa	Bos taurus	Garrovillas	Cáceres	h	39.7134	-6.53533	10
Rhipicephalus bursa	Cervus elaphus	Guzmán	Cáceres	m	39.1949	-6.32937	10
Rhipicephalus bursa	Cervus elaphus	La Ahumada (Salorino)	Cáceres	h	39.4439	-6.99774	10
Rhipicephalus bursa	Cervus elaphus	La Carbonosa	Cáceres	h	39.2748	-6.37554	10
Rhipicephalus bursa	Bos taurus	La Roca de la Sierra	Badajoz	h	39.0949	-6.65928	10
Rhipicephalus bursa	Cervus elaphus	Matapegas	Cáceres	h	39.0703	-6.41862	10
Rhipicephalus bursa	Cervus elaphus	San Vicente de Alcántara	Cáceres	h	39.3619	-7.17709	10
Rhipicephalus bursa	Cervus elaphus	Sierra del Lugar	Cáceres	l	39.2018	-6.57666	10
Rhipicephalus bursa	Cervus elaphus	Agapita	Cáceres	h	39.0736	-5.92549	11
Rhipicephalus bursa	Dama dama	Castellar de la Frontera	Cádiz	h	36.3135	-5.4081	11
Rhipicephalus bursa	Capra hispanica	Cazorla	Jaén	l	37.9502	-2.99747	11
Rhipicephalus bursa	Dama dama	Cazorla	Jaén	l	37.9544	-2.99819	11
Rhipicephalus bursa	Cervus elaphus	El Clavín-Canalejas	Cáceres	h	39.382	-6.48507	11
Rhipicephalus bursa	Ovis musimon	Hornos-Rehoyos	Cáceres	h	39.4847	-7.01697	11
Rhipicephalus bursa	Cervus elaphus	Jaramediana	Cáceres	h	39.2127	-6.35574	11
Rhipicephalus bursa	Equus equus	Jimena de la Frontera	Cádiz	m	36.4311	-5.44735	11
Rhipicephalus bursa	Cervus elaphus	La Carretona	Cáceres	h	39.2246	-6.4492	11
Rhipicephalus bursa	Cervus elaphus	La Ruda-El Moro	Cáceres	h	39.1321	-6.27674	11
Rhipicephalus bursa	Cervus elpahus	Las Mohedas	Cáceres	h	39.7619	-5.07678	11
Rhipicephalus bursa	Equus equus	San Roque	Cádiz	h	36.2118	-5.37747	11
Rhipicephalus bursa	Cervus elaphus	Valdelasmanos	Cáceres	h	39.3611	-6.68565	11
Rhipicephalus bursa	Cervus elaphus	Baños de la Encina	Jaén	m	38.1726	-3.78767	12
Rhipicephalus bursa	Equus caballus	Casar de Cáceres	Cáceres	h	39.5514	-6.44683	12
Rhipicephalus bursa	Capra hispanica	Dúrcal	Granada	m	37.0219	-3.58895	12
Rhipicephalus bursa	Capra hispanica	Güejar-Sierra	Granada	m	37.1439	-3.46763	12
Rhipicephalus bursa	Cervus elaphus	Juan Ramos	Cáceres	m	39.2237	-6.32904	12
Rhipicephalus bursa	Cervus elaphus	La Grana-El Hombre	Cáceres	h	39.3223	-6.59784	12
Rhipicephalus bursa	Capra hispanica	Lanjarón	Granada	m	36.9615	-3.49833	12
Rhipicephalus bursa	Bos taurus	Orozco	Vizcaya	m	43.1022	-2.93903	12
Rhipicephalus bursa	Cervus elaphus	Posadas	Córdoba	h	37.3619	-5.07679	12
Rhipicephalus bursa	Cervus elaphus	Salorino	Cáceres	h	39.5431	-6.99728	12
Rhipicephalus bursa	Bos taurus	Santa Cruz de la Sierra	Cáceres	h	39.3402	-5.84501	12
Rhipicephalus bursa	Cervus elaphus	Tres Riveros	Cáceres	h	39.6241	-7.37534	12
Rhipicephalus bursa	Cervus elaphus	Venta de los Santos	Jaén	h	38.3532	-3.06542	12
Rhipicephalus bursa	Cervus elaphus	Villanueva de Córdoba	Córdoba	h	38.3805	-4.6067	12
Rhipicephalus bursa	Ovis musimon	Villanueva de Córdoba	Córdoba	h	38.3836	-4.60526	12
Rhipicephalus bursa	Cervus elaphus	Palomares (Aliseda)	Cáceres	h	39.4741	-6.64571	1,10,11
Rhipicephalus bursa	Cervus elaphus	Fuencaliente	Ciudad Real	m	38.2934	-4.2989	1,11
Rhipicephalus bursa	Cervus elaphus	Villanueva del Rey	Córdoba	h	38.1813	-5.17668	1,11
Rhipicephalus bursa	Cervus elaphus	Andújar	Jaén	m	38.0336	-4.03674	1,11,12
Rhipicephalus bursa	Capra hispanica	Jayena	Granada	h	36.9629	-3.80705	1,12
Rhipicephalus bursa	Cervus elaphus	Valdelayegua	Cáceres	h	39.4244	-6.72635	1,12
Rhipicephalus bursa	Bos taurus	Navas del Madroño	Cáceres	m	39.6245	-6.54801	1,2,11
Rhipicephalus bursa	Bos taurus	Casar de Cáceres	Cáceres	h	39.5536	-6.44653	1,2,4,5,6,7,8,9
Rhipicephalus bursa	Bos taurus	Olivenza	Badajoz	m	38.6129	-7.09536	1,5,6
Rhipicephalus bursa	Cervus elaphus	Peñas-Cabestreras	Cáceres	h	39.2731	-6.51709	10,11
Rhipicephalus bursa	Ovis musimon	Cazorla	Jaén	l	37.9544	-2.99612	10,11,12
Rhipicephalus bursa	Cervus elaphus	Castellar de la Frontera	Cádiz	h	36.3145	-5.40836	11,12
Rhipicephalus bursa	Ovis musimon	Castellar de la Frontera	Cádiz	h	36.3117	-5.40751	11,12
Rhipicephalus bursa	Cervus elaphus	El Hito (Aliseda)	Caécers	h	39.4227	-6.70715	11,12
Rhipicephalus bursa	Cervus elaphus	Encomendado-Talavanas	Cáceres	h	39.1843	-6.27537	11,12
Rhipicephalus bursa	Cervus elaphus	Santa Leocadia	Cáceres	h	42.7412	-6.517	11,12
Rhipicephalus bursa	Cervus elaphus	Hornos-Rehoyos	Cáceres	h	39.4803	-7.01906	2,11
Rhipicephalus bursa	Cervus elaphus	Montoro	Córdoba	m	38.0312	-4.37562	2,11,12
Rhipicephalus bursa	Capra hispnica	Roquetes	Tarragona	h	40.8236	0.501884	2,3,8,12
Rhipicephalus bursa	Bos taurus	Cáceres	Cáceres	l	39.4821	-6.42928	3,4,5,6,7,8,10
Rhipicephalus bursa	Cervus elaphus	Adamuz	Córdoba	m	38.0228	-4.51631	3,5,6
Rhipicephalus bursa	Bos taurus	Los Barrios	Cádiz	h	36.1732	-5.4859	3,5,6
Rhipicephalus bursa	Bos taurus	Plasencia	Cáceres	l	40.0322	-6.08587	3,5,6
Rhipicephalus bursa	vegetation	Landa	Álava	m	42.9729	-2.63958	4,5
Rhipicephalus bursa	Bos taurus	Logrosán	Cáceres	h	39.3308	-5.48531	4,5
Rhipicephalus bursa	Bos taurus	Valdesalor	Cáceres	h	39.3834	-6.34827	4,5
Rhipicephalus bursa	Ovis aries	Cestona	Guipúzcoa	m	43.2428	-2.24875	4,5,6,7,8,11,12
Rhipicephalus bursa	Canis familiaris	Berzocana	Cáceres	h	39.4817	-5.48743	4,5,6,8
Rhipicephalus bursa	Homo sapiens	Berzocana	Cáceres	h	39.4829	-5.48541	4,5,6,8
Rhipicephalus bursa	Bos taurus	Jaizkibel	Guipúzcoa	h	43.353	-1.7998	4,6
Rhipicephalus bursa	vegetation	Laguardia	Álava	m	42.521	-2.55932	4,6
Rhipicephalus bursa	Bos taurus	Baños de la Encina	Jaén	m	38.1741	-3.78895	5,6
Rhipicephalus bursa	Ovis aries	Cáceres	Cáceres	l	39.481	-6.42841	5,6
Rhipicephalus bursa	vegetation	Sierra de Cantabria	Álava	l	42.3745	-2.36869	5,6
Rhipicephalus bursa	Ovis aries	Valencia de Alcántara	Cáceres	h	39.4425	-7.24689	5,6
Rhipicephalus bursa	Bos taurus	Jérez de la Frontera	Cádiz	m	36.6508	-6.13971	5,6,7
Rhipicephalus bursa	Bos taurus	Garciaz	Cáceres	h	39.4309	-5.67852	5,6,7,8
Rhipicephalus bursa	Bos taurus	Esporret	Huesca	h	42.4848	-0.697491	5,7
Rhipicephalus bursa	Equus equus	Garciaz	Cáceres	h	39.4342	-5.67784	5,7
Rhipicephalus bursa	Ovis aries	Gantzurizketa	Vizcaya	h	43.3215	-1.84527	5,7,8,9
Rhipicephalus bursa	Bos taurus	Las Terronas	Cáceres	h	39.131	-6.27955	6,10,11
Rhipicephalus bursa	Bos taurus	Trujillo	Cáceres	h	39.4849	-5.82779	6,11
Rhipicephalus bursa	Bos taurus	Sant Martí Sacalm	Gerona	h	42.0524	2.55376	6,7
Rhipicephalus bursa	Bos taurus	Salvatierra de Santiago	Cáceres	h	39.2914	-6.02936	7,10,11,12
Rhipicephalus bursa	Bos taurus	Ceuta	Ceuta	l	35.55	-5.21783	7,8
Rhipicephalus bursa	Bos taurus	Valencia de Alcántara	Cáceres	h	39.4433	-7.24937	8,12
Rhipicephalus bursa	Bos taurus	Jimena de la Frontera	Cádiz	m	36.4344	-5.44679	8,9
Rhipicephalus bursa	Ovis aries	Oyárzun	Guipúzcoa	m	43.3043	-1.8474	8,9
Rhipicephalus hibericus	Vulpes vulpes	Morata de Jalón	Zaragoza	m	41.4722	-1.46831	2
Rhipicephalus hibericus	Vulpes vulpes	El Burgo de Ebro	Zaragoza	m	41.5802	-0.749928	3
Rhipicephalus hibericus	Capra hircus	Orgiva	Granada	m	36.9007	-3.41924	3
Rhipicephalus hibericus	Erinaceus europaeus	Zaragoza	Zaragoza	u	41.6713	-0.907273	3
Rhipicephalus hibericus	Capra hircus	Laguardia	Alava	m	42.5246	-2.55834	4
Rhipicephalus hibericus	Ovis aries	Lécera	Zaragoza	h	41.2032	-0.696099	4
Rhipicephalus hibericus	Ovis aries	Los Navarros	Valencia	u			4
Rhipicephalus hibericus	Ovis aries	Navarros	Valencia	u			4
Rhipicephalus hibericus	Ovis aries	Orgiva	Granada	m	36.9018	-3.41936	4
Rhipicephalus hibericus	Homo sapiens	Calaceite	Teruel	m	41.0133	0.192566	5
Rhipicephalus hibericus	Bos taurus	Mahón	Baleares	h	39.8905	4.26076	5
Rhipicephalus hibericus	Ovis aries	Pina de Ebro	Zaragoza	h	41.5024	-0.498674	5
Rhipicephalus hibericus	Capra hircus	Tivenys	Tarragona	h	40.9104	0.511636	5
Rhipicephalus hibericus	Vulpes vulpes	Zuera	Zaragoza	m	41.8415	-0.77638	5
Rhipicephalus hibericus	Ovis aries	Cariñena	Zaragoza	h	41.3409	-1.23941	6
Rhipicephalus hibericus	Ovis aries	María de Huerva	Zaragoza	h	41.5426	-0.995268	6
Rhipicephalus hibericus	Ovis aries	Pastriz	Zaragoza	h	41.6231	-0.776716	6
Rhipicephalus hibericus	Ovis aries	Villalpando	Zamora	h	41.8602	-5.40746	6
Rhipicephalus hibericus	Ovis aries	Alcañiz	Teruel	h	41.0549	-0.11948	7
Rhipicephalus hibericus	Ovis aries	Pastriz	Zaragoza	h	41.6218	-0.776988	7
Rhipicephalus hibericus	Ovis aries	Tiesas Bajas	Huesca	h	42.6111	-0.658244	7
Rhipicephalus hibericus	Vulpes vulpes	Valmadrid	Zaragoza	h	41.4444	-0.878854	7
Rhipicephalus hibericus	Ovis aries	Pina de Ebro	Zaragoza	h	41.5011	-0.499366	8
Rhipicephalus hibericus	Ovis aries	María de Huerva	Zaragoza	h	41.5438	-0.995718	3,5,6
Rhipicephalus hibericus	Ovis aries	Pastriz	Zaragoza	h	41.6202	-0.778932	4,5,6,7
Rhipicephalus hibericus	Ovis aries	Pina de Ebro	Zaragoza	h	41.5021	-0.495349	5,6,8,9
Rhipicephalus pusillus	Oryctolagus cuniculus	Alhóndiga	Guadalajara	h	40.5201	-2.81634	2
Rhipicephalus pusillus	Oryctolagus cuniculus	Pina de Ebro	Zaragoza	h	41.5021	-0.495217	2
Rhipicephalus pusillus	Oryctolagus cunicuslus	Pina de Ebro	Zaragoza	h	41.5032	-0.495405	2
Rhipicephalus pusillus	Oryctolagus cuniculus	Almudévar	Huesca	h	42.0406	-0.547516	3
Rhipicephalus pusillus	Felis sylvestris	Castillblanco de los Arroyos	Sevilla	m	37.7003	-5.96828	3
Rhipicephalus pusillus	Oryctolagus cuniculus	San José del Valle	Cádiz	h	36.6043	-5.50573	3
Rhipicephalus pusillus	Oryctolagus cuniculus	Valmadrid	Zaragoza	h	41.4433	-0.875862	3
Rhipicephalus pusillus	Oryctolagus cuniculus	Los Arcos	Navarra	h	42.1717	-2.58621	4
Rhipicephalus pusillus	Oryctolagus cuniculus	Roquetes	Tarragona	h	40.8214	0.50089	4
Rhipicephalus pusillus	Herpestes ichneumon	Coto del Rey (Hinojos)	Huelva	h	37.1723	-6.21737	5
Rhipicephalus pusillus	Lepus capensis	Huelva	Huelva	l	37.2511	-6.96544	5
Rhipicephalus pusillus	Genetta genetta	Parque Nacional de Doñana	Huelva	l	37.0202	-6.43897	5
Rhipicephalus pusillus	Herpestes ichneumon	Parque Nacional de Doñana	Huelva	l	37.0234	-6.43696	5
Rhipicephalus pusillus	Vulpes vulpes	San Juan de Mozarrifar	Zaragoza	h	41.7121	-0.83744	5
Rhipicephalus pusillus	Oryctolagus cuniculus	Valmadrid	Zaragoza	h	41.4403	-0.879585	5
Rhipicephalus pusillus	Vulpes vulpes	Zaragoza	Zaragoza	u	41.6749	-0.908738	5
Rhipicephalus pusillus	Oryctolagus cuniculus	Zuera	Zaragoza	m	41.8446	-0.77923	5
Rhipicephalus pusillus	Vulpes vulpes	Caspe	Zaragoza	m	41.2341	-0.0451811	6
Rhipicephalus pusillus	Genetta genetta	El Valle	Huelva	h	36.9203	-3.58719	6
Rhipicephalus pusillus	Oryctolagus cuniculus	Huelva	Huelva	l	37.2503	-6.96549	6
Rhipicephalus pusillus	Oryctolagus cuniculus	Zaragoza	Zaragoza	u	41.673	-0.909485	6
Rhipicephalus pusillus	Felis sylvestris	Cáñar	Granada	h	36.9246	-3.41681	7
Rhipicephalus pusillus	Genetta genetta	Matasgordas	Huelva	h	37.0812	-6.65538	7
Rhipicephalus pusillus	Oryctolagus cuniculus	Gójar	Granada	h	37.0835	-3.58867	8
Rhipicephalus pusillus	Oryctolagus cuniculus	Lora del Río	Sevilla	h	37.6803	-5.51671	8
Rhipicephalus pusillus	Oryctolagus cuniculus	Nigüelas	Granada	m	36.9839	-3.53506	10
Rhipicephalus pusillus	Canis familiaris	La Cartuja	Zaragoza	h	41.6015	-0.818999	12
Rhipicephalus pusillus	Canis familiaris	Torrecilla de Valmadrid	Zaragoza	m	41.5007	-0.846079	12
Rhipicephalus pusillus	Sus scrofa	Villanueva de Córdoba	Córdoba	h	38.3834	-4.60619	12
Rhipicephalus pusillus	Vulpes vulpes	Parque Nacional de Doñana	Huelva	l	37.0245	-6.43771	1,2,10,11
Rhipicephalus pusillus	Oryctolagus cuniculus	Torrecilla de Valmadrid	Zaragoza	m	41.5021	-0.847337	1,2,3,4,5,6,10
Rhipicephalus pusillus	Oryctolagus cuniculus	El Burgo de Ebro	Zaragoza	m	41.5816	-0.745489	1,2,3,4,5,6,7,8,9,10,11,12
Rhipicephalus pusillus	Lynx pardina	Parque Nacional de Doñana	Huelva	l	37.0203	-6.43561	1,2,3,4,5,6,7,8,9,10,11,12
Rhipicephalus pusillus	Meles meles	Parque Nacional de Doñana	Huelva	l	37.0247	-6.43779	1,2,3,5
Rhipicephalus pusillus	Oryctolagus cuniculus	Almudévar	Huesca	h	42.0442	-0.549071	1,4,5,6,7,8,9,10,11
Rhipicephalus pusillus	Oryctolagus cuniculus	Valmadrid	Zaragoza	h	41.4434	-0.8776	1,5,11
Rhipicephalus pusillus	Oryctolagus cuniculus	Priego	Córdoba	h	37.2618	-4.15726	2,11
Rhipicephalus pusillus	Felis sylvestris	Parque Nacional de Doñana	Huelva	l	37.0226	-6.43716	2,3
Rhipicephalus pusillus	Oryctolagus cuniculus	Pina de Ebro	Zaragoza	h	41.5011	-0.496148	2,5
Rhipicephalus pusillus	Oryctolagus cuniculus	Pina de Ebro	Zaragoza	h	41.5011	-0.498714	2,6,12
Rhipicephalus pusillus	Genetta genetta	Coto del Rey (Hinojos)	Huelva	h	37.1735	-6.21778	3,4
Rhipicephalus pusillus	Oryctolagus cuniculus	Zuera	Zaragoza	m	41.8442	-0.779053	3,4,5,7,8
Rhipicephalus pusillus	Vulpes vulpes	Zuera	Zaragoza	m	41.8438	-0.775308	4,5
Rhipicephalus pusillus	Vulpes vulpes	Valmadrid	Zaragoza	h	41.4424	-0.878897	6,7
Rhipicephalus pusillus	Oryctolagus cuniculus	La Zubia	Granada	h	37.1223	-3.57636	8,9
Rhipicephalus sanguineus	Canis familiaris	Huétor-Vega	Granada	h	37.143	-3.1359	2
Rhipicephalus sanguineus	Canis familiaris	Samper de Calanda	Teruel	h	41.194	-0.388118	2
Rhipicephalus sanguineus	Canis familiaris	Alhendín	Granada	h	37.1015	-3.64915	3
Rhipicephalus sanguineus	Canis familiaris	Cabezuela	Cáceres	h	40.1906	-5.7983	3
Rhipicephalus sanguineus	Canis familiaris	El Burgo de Ebro	Zaragoza	m	41.5808	-0.74536	3
Rhipicephalus sanguineus	Felis catus	El Burgo de Ebro	Zaragoza	m	41.5822	-0.748148	3
Rhipicephalus sanguineus	Canis familiaris	Gor	Granada	h	37.2247	-2.57619	3
Rhipicephalus sanguineus	Canis familiaris	Las Pedrosas	Zaragoza	h	42.0324	-0.877538	3
Rhipicephalus sanguineus	Canis familiaris	Peñaflor	Zaragoza	h	41.761	-0.786915	3
Rhipicephalus sanguineus	Canis familiaris	Torremolinos	Málaga	m	36.6202	-4.517	3
Rhipicephalus sanguineus	Canis familiaris	Tortosa	Tarragona	h	40.8026	0.552053	3
Rhipicephalus sanguineus	Erinaceus europaeus	Zaragoza	Zaragoza	u	41.6714	-0.905983	3
Rhipicephalus sanguineus	Canis familiaris	Almería	Almería	h	36.8503	-2.49756	4
Rhipicephalus sanguineus	Canis familiaris	Botoa	Badajoz	h	39.0127	-6.91502	4
Rhipicephalus sanguineus	Canis familiaris	Esnotz	Navarra	h	42.9338	-1.40518	4
Rhipicephalus sanguineus	Canis familiaris	Guajar-Faragüit	Granada	m	36.8432	-3.57653	4
Rhipicephalus sanguineus	Canis familiaris	Logrosán	Cáceres	h	39.3323	-5.48676	4
Rhipicephalus sanguineus	Canis familiaris	Roquetes	Tarragona	h	40.8231	0.501597	4
Rhipicephalus sanguineus	Canis familiaris	Sierra de Algairén	Zaragoza	l	41.2939	-1.30632	4
Rhipicephalus sanguineus	Canis familiaris	Zaragoza	Zaragoza	u	41.6718	-0.907586	4
Rhipicephalus sanguineus	Canis familiaris	Zuera	Zaragoza	m	41.8432	-0.778604	4
Rhipicephalus sanguineus	Canis familiaris	Alfara de Carles	Tarragona	h	40.6245	0.393219	5
Rhipicephalus sanguineus	Canis familiaris	Bellcaire	Gerona	h	41.7526	0.900423	5
Rhipicephalus sanguineus	Canis familiaris	Bilbao	Vizcaya	l	43.2603	-2.97714	5
Rhipicephalus sanguineus	Canis familiaris	Cantorredondo	Zaragoza	h	38.2707	-2.99937	5
Rhipicephalus sanguineus	Canis familiaris	Cerviá de Ter	Gerona	m	42.0612	2.91109	5
Rhipicephalus sanguineus	Canis familiaris	Cervià de Ter	Gerona	m	42.0602	2.91275	5
Rhipicephalus sanguineus	Canis familiaris	Colomers	Gerona	m	42.053	2.59045	5
Rhipicephalus sanguineus	Canis familiaris	Garganta La Olla	Cáceres	h	40.1045	-5.77818	5
Rhipicephalus sanguineus	Canis familiaris	Guadajira	Badajoz	h	38.8416	0.670299	5
Rhipicephalus sanguineus	Canis familiaris	Guadiana	Badajoz	m	38.9308	-6.92753	5
Rhipicephalus sanguineus	Canis familiaris	Iznalloz	Granada	h	37.3925	-3.50692	5
Rhipicephalus sanguineus	Canis familiaris	Jerez de la Frontera	Cádiz	m	36.652	-6.13729	5
Rhipicephalus sanguineus	Canis familiaris	La Carolina	Jaén	h	38.274	-3.61648	5
Rhipicephalus sanguineus	Canis familiaris	La Montaña	Cáceres	h	39.4644	-6.34575	5
Rhipicephalus sanguineus	Canis familiaris	Losar de la Vera	Cáceres	h	40.1232	-5.60669	5
Rhipicephalus sanguineus	Canis familiaris	Mérida	Badajoz	h	38.9227	-6.33598	5
Rhipicephalus sanguineus	Canis familiaris	Monachil	Granada	m	37.1512	-3.51685	5
Rhipicephalus sanguineus	Canis familiaris	Montañana	Zaragoza	m	41.695	-0.817799	5
Rhipicephalus sanguineus	Canis familiaris	Navaconcejo	Cáceres	m	40.1715	-5.82751	5
Rhipicephalus sanguineus	Canis familiaris	Pinall de Brai	Tarragona	h	41.0103	0.51124	5
Rhipicephalus sanguineus	Canis familiaris	Pinell de Brai	Tarragona	h	41.0214	0.513716	5
Rhipicephalus sanguineus	Canis familiaris	Raset	Gerona	h	42.0744	2.92011	5
Rhipicephalus sanguineus	Canis familiaris	Romanya de la Selva	Gerona	h	41.8515	2.98318	5
Rhipicephalus sanguineus	Canis familiaris	Roquetes	Tarragona	h	40.8203	0.50027	5
Rhipicephalus sanguineus	Canis familiaris	Sant Jordi Desvalls	Gerona	h	42.0705	2.96456	5
Rhipicephalus sanguineus	Felis catus	Tossa de Mar	Gerona	h	41.7202	2.93279	5
Rhipicephalus sanguineus	Canis familiaris	Vic	Gerona	h	41.9315	2.27105	5
Rhipicephalus sanguineus	Canis familiaris	Villacarrillo	Jaén	h	38.1118	-3.07755	5
Rhipicephalus sanguineus	Canis familiaris	Vilopriu	Gerona	m	42.1129	2.99327	5
Rhipicephalus sanguineus	Canis familiaris	Campllong	Gerona	h	41.9025	2.82427	6
Rhipicephalus sanguineus	Canis familiaris	Castilblanco	Badajoz	m	39.2835	-5.08542	6
Rhipicephalus sanguineus	Canis familiaris	Cruilles	Gerona	m	41.9523	3.05033	6
Rhipicephalus sanguineus	Canis familiaris	La Cartuja	Zaragoza	h	41.6013	-0.817925	6
Rhipicephalus sanguineus	Canis familiaris	Sant Jordi Desvalls	Gerona	h	42.0744	2.96196	6
Rhipicephalus sanguineus	Canis familiaris	Solius	Gerona	h	41.8135	2.97321	6
Rhipicephalus sanguineus	Canis familiaris	Bescanó	Gerona	h	41.8731	2.7619	7
Rhipicephalus sanguineus	Canis familiaris	Orellana	Badajoz	m	39.0006	-5.52618	7
Rhipicephalus sanguineus	Canis familiaris	Peñaflor	Sevilla	h	41.7633	-0.785448	7
Rhipicephalus sanguineus	Canis familiaris	Culla	Castellón	m	40.3305	-0.15568	8
Rhipicephalus sanguineus	Canis familiaris	Jaca	Huesca	h	42.5745	-0.535589	8
Rhipicephalus sanguineus	Canis familiaris	Pina de Ebro	Zaragoza	h	41.5034	-0.49947	8
Rhipicephalus sanguineus	Canis familiaris	Sant Feliu de Guixols	Gerona	h	41.7935	3.02181	9
Rhipicephalus sanguineus	Canis familiaris	Orgiva	Granada	m	36.9036	-3.41812	11
Rhipicephalus sanguineus	Canis familiaris	Cáceres	Cáceres	l	39.4828	-6.42903	2,3,4,5,6,7,9
Rhipicephalus sanguineus	Canis familiaris	Garciaz	Cáceres	h	39.4332	-5.67988	2,3,4,5,7,9
Rhipicephalus sanguineus	Canis familiaris	Cáñar	Granada	h	36.9204	-3.41633	2,6
Rhipicephalus sanguineus	Canis familiaris	Rebollar	Cáceres	h	40.1543	-5.89613	3,4
Rhipicephalus sanguineus	Canis familiaris	Badalona 3	Barcelona	h	41.4685	2.23563	3,4,6,9,12
Rhipicephalus sanguineus	Canis familiaris	Plasencia	Cáceres	l	40.034	-6.08554	3,5
Rhipicephalus sanguineus	Canis familiaris	Roquetes	Tarragona	h	40.8231	0.501823	4,5
Rhipicephalus sanguineus	Canis familiaris	Valdesalor	Cáceres	h	39.3842	-6.34995	4,5
Rhipicephalus sanguineus	Canis familiaris	Valencia de Alcántara	Cáceres	h	39.4406	-7.24791	4,5
Rhipicephalus sanguineus	Canis familiaris	Mediana	Zaragoza	h	41.4734	-0.708537	4,5,6
Rhipicephalus sanguineus	Canis familiaris	Granada	Granada	h	37.1749	-3.62952	4,5,6,10
Rhipicephalus sanguineus	Canis familiaris	Zaragoza	Zaragoza	u	41.673	-0.908844	4,5,7
Rhipicephalus sanguineus	Canis familiaris	Casar de Cáceres	Cáceres	h	39.5508	-6.4493	4,5,8
Rhipicephalus sanguineus	Canis familiaris	Cornellà de Llobregat	Barcelona	m	41.3507	2.04332	4,6
Rhipicephalus sanguineus	Canis familiaris	Torroella de Fluvià	Gerona	h	42.1736	3.04022	5,6
Rhipicephalus sanguineus	Canis familiaris	Viladesens	Gerona	h	42.0903	2.93117	5,6
Rhipicephalus sanguineus	Canis familiaris	Sant Feliu de Guixols	Gerona	h	41.7938	3.02143	5,9
Rhipicephalus sanguineus	Canis familiaris	Sant Feliu de Guíxols	Gerona	h	41.7944	3.02041	5,9
Rhipicephalus sanguineus	Canis familiaris	Zaragoza	Zaragoza	u	41.6716	-0.909573	6,7,8
Rhipicephalus sanguineus	Canis familiaris	Magaña	Soria	h	41.9008	-2.15706	6,8
Rhipicephalus sanguineus s.l.	Vulpes vulpes	Cáñar	Granada	h	36.9241	-3.41887	1
Rhipicephalus sanguineus s.l.	Bos taurus	Oyárzun	Guipúzcoa	m	43.3045	-1.84621	1
Rhipicephalus sanguineus s.l.	Lepus europaeus	Puebla de Albortón	Zaragoza	h	41.3831	-0.846662	1
Rhipicephalus sanguineus s.l.	Vulpes vulpes	Morata de Jalón	Zaragoza	m	41.4703	-1.46551	2
Rhipicephalus sanguineus s.l.	Vulpes vulpes	El Burgo de Ebro	Zaragoza	m	41.5842	-0.747594	3
Rhipicephalus sanguineus s.l.	Sus scrofa	Las Cansinas	Cáceres	h	39.3319	-7.26811	3
Rhipicephalus sanguineus s.l.	Erinaceus europaeus	Ochoa de Ginés	Sevilla	u			3
Rhipicephalus sanguineus s.l.	Cervus elaphus	Tremp	Lérida	h	42.1548	0.900801	3
Rhipicephalus sanguineus s.l.	Sus scrofa	Tremp	Lérida	h	42.1512	0.900296	3
Rhipicephalus sanguineus s.l.	Erinaceus europaeus	Zaragoza	Zaragoza	u	41.6742	-0.909023	3
Rhipicephalus sanguineus s.l.	Canis familiaris	Casamuño	Valladolid	u			4
Rhipicephalus sanguineus s.l.	Vulpes vulpes	Fuentes de Ebro	Zaragoza	m	41.5105	-0.628649	4
Rhipicephalus sanguineus s.l.	Oryctolagus cuniculus	Garciaz	Cáceres	h	39.4344	-5.6795	4
Rhipicephalus sanguineus s.l.	Canis familiaris	Iznalloz	Granada	h	37.3943	-3.50502	4
Rhipicephalus sanguineus s.l.	Capra hircus	Laguardia	Álava	m	42.5203	-2.55968	4
Rhipicephalus sanguineus s.l.	Capra hircus	Sierra de San Pedro	Cáceres	l	39.412	-6.98973	4
Rhipicephalus sanguineus s.l.	Capra hircus	Sotoserrano	Salamanca	h	40.4313	-6.02545	4
Rhipicephalus sanguineus s.l.	Canis familiaris	Úbeda	Jaén	h	38.0103	-3.35648	4
Rhipicephalus sanguineus s.l.	Bos taurus	Valdefuentes	Cáceres	h	39.2803	-6.1175	4
Rhipicephalus sanguineus s.l.	Canis familiaris	Villacarrillo	Jaén	h	38.114	-3.07794	4
Rhipicephalus sanguineus s.l.	Capra hircus	Villanueva de Mesía	Granada	h	37.221	-4.00621	4
Rhipicephalus sanguineus s.l.	Rattus norvegicus	Alfacar	Granada	h	37.2307	-3.55774	5
Rhipicephalus sanguineus s.l.	Ovis aries	Alfara de Carles	Tarragona	h	40.6201	0.394444	5
Rhipicephalus sanguineus s.l.	Oryctolagus cuniculus	Almudévar	Huesca	h	42.0436	-0.547138	5
Rhipicephalus sanguineus s.l.	Lepus capensis	Berzocana	Cáceres	h	39.4842	-5.48559	5
Rhipicephalus sanguineus s.l.	Canis familiaris	Bilbao	Vizcaya	l	43.2631	-2.97938	5
Rhipicephalus sanguineus s.l.	Felis catus	Cáceres	Cáceres	l	39.4825	-6.42871	5
Rhipicephalus sanguineus s.l.	Sus scrofa	Garciaz	Cáceres	h	39.4336	-5.67718	5
Rhipicephalus sanguineus s.l.	Capra hircus	Garganta La Olla	Cáceres	h	40.1043	-5.7764	5
Rhipicephalus sanguineus s.l.	Ovis aries	Guadajira	Badajoz	h	38.8411	0.671549	5
Rhipicephalus sanguineus s.l.	Capra hircus	Jaraiz de la Vera	Cáceres	h	40.0516	-5.74759	5
Rhipicephalus sanguineus s.l.	Capra hircus	Losar de la Vera	Cáceres	h	40.1214	-5.60621	5
Rhipicephalus sanguineus s.l.	Canis familiaris	Madroñera	Cáceres	h	39.4247	-5.75905	5
Rhipicephalus sanguineus s.l.	Bos taurus	Malpartida de Plasencia	Cáceres	h	39.9844	-6.03975	5
Rhipicephalus sanguineus s.l.	Vulpes vulpes	Monachil	Granada	m	37.1547	-3.5159	5
Rhipicephalus sanguineus s.l.	Capreolus capreolus	Navatrasierra	Cáceres	m	39.6014	-5.23672	5
Rhipicephalus sanguineus s.l.	Meles meles	Parque Nacional de Doñana	Huelva	l	37.0226	-6.43621	5
Rhipicephalus sanguineus s.l.	Erinaceus europaeus	Reguers	Tarragona	h	40.8428	0.453597	5
Rhipicephalus sanguineus s.l.	Ovis aries	Sant Feliu de Codines	Gerona	h	41.6936	2.17364	5
Rhipicephalus sanguineus s.l.	Vulpes vulpes	Villamayor	Zaragoza	h	41.6841	-0.765368	5
Rhipicephalus sanguineus s.l.	Canis familiaris	Alhóndiga	Guadalajara	h	40.5207	-2.81528	6
Rhipicephalus sanguineus s.l.	Meles meles	Bernués	Huesca	h	42.473	-0.538966	6
Rhipicephalus sanguineus s.l.	Capra hircus	Cáceres	Cáceres	l	39.4808	-6.42726	6
Rhipicephalus sanguineus s.l.	Ovis aries	Cáceres	Cáceres	l	39.4806	-6.42539	6
Rhipicephalus sanguineus s.l.	Canis familiaris	Cáñar	Granada	h	36.9201	-3.41554	6
Rhipicephalus sanguineus s.l.	Bos taurus	Granada	Granada	h	37.1731	-3.62898	6
Rhipicephalus sanguineus s.l.	Capra hircus	Güejar-Sierra	Granada	m	37.1432	-3.46568	6
Rhipicephalus sanguineus s.l.	Vulpes vulpes	Javierregay	Huesca	h	42.5813	-0.727982	6
Rhipicephalus sanguineus s.l.	Vulpes vulpes	Quinto de Ebro	Zaragoza	h	41.4241	-0.589717	6
Rhipicephalus sanguineus s.l.	Bos taurus	Baracaldo	Vizcaya	m	43.2721	-2.98939	7
Rhipicephalus sanguineus s.l.	Capreolus capreolus	Cañamero	Cáceres	h	39.3702	-5.37548	7
Rhipicephalus sanguineus s.l.	Capreolus capreolus	Gargantilla (Cañamero-Alia)	Cáceres	h	40.2443	-5.91825	7
Rhipicephalus sanguineus s.l.	Vulpes vulpes	Pajonales (Alburquerque)	Badajoz	h	39.3838	-6.80669	7
Rhipicephalus sanguineus s.l.	Lynx pardina	Parque Nacional de Doñana	Huelva	l	37.0208	-6.43824	7
Rhipicephalus sanguineus s.l.	Lepus europaeus	Bernués	Huesca	h	42.4729	-0.535085	10
Rhipicephalus sanguineus s.l.	Lynx pardina	Parque Nacional de Doñana	Huelva	l	37.0248	-6.43879	1,4,7
Rhipicephalus sanguineus s.l.	Ovis aries	Laguardia	Álava	m	42.5215	-2.55906	2,3,4,5
Rhipicephalus sanguineus s.l.	Ovis aries	Laguardia	Vizcaya	m	42.5232	-2.55809	2,3,4,5
Rhipicephalus sanguineus s.l.	Bos taurus	Cáceres	Cáceres	l	39.4839	-6.42943	3,4
Rhipicephalus sanguineus s.l.	Canis familiaris	Rebollar	Cáceres	h	40.152	-5.89512	3,4
Rhipicephalus sanguineus s.l.	Sus scrofa	Savallá del Comtat	Tarragona	h	41.5531	1.30128	3,4
Rhipicephalus sanguineus s.l.	Vulpes vulpes	Zuera	Zaragoza	m	41.844	-0.778092	3,4,5,6,7,10
Rhipicephalus sanguineus s.l.	Canis familiaris	Zaragoza	Zaragoza	u	41.6717	-0.909767	3,4,5,6,7,8
Rhipicephalus sanguineus s.l.	Canis familiaris	Plasencia	Cáceres	l	40.0325	-6.08573	3,5
Rhipicephalus sanguineus s.l.	Vulpes vulpes	Garciaz	Cáceres	h	39.4335	-5.67759	3,6
Rhipicephalus sanguineus s.l.	Vulpes vulpes	Valmadrid	Zaragoza	h	41.4446	-0.87656	3,7
Rhipicephalus sanguineus s.l.	Capreolus capreolus	Matallana (Navatrasierra)	Cáceres	h	39.6026	-5.23805	4,5
Rhipicephalus sanguineus s.l.	Capra hircus	Valencia de Alcántara	Cáceres	h	39.4442	-7.24648	4,5
Rhipicephalus sanguineus s.l.	Ovis aries	Valencia de Alcántara	Cáceres	h	39.4444	-7.24971	4,5
Rhipicephalus sanguineus s.l.	Canis familiaris	Zuera	Zaragoza	m	41.8418	-0.779247	4,5
Rhipicephalus sanguineus s.l.	Vulpes vulpes	Zaragoza	Zaragoza	u	41.6711	-0.906591	4,5,6
Rhipicephalus sanguineus s.l.	Felis catus	Garciaz	Cáceres	h	39.4319	-5.67547	4,5,6,7,8
Rhipicephalus sanguineus s.l.	Bos taurus	Casar de Cáceres	Cáceres	h	39.5544	-6.44686	5,6
Rhipicephalus sanguineus s.l.	Ovis aries	Casatejada	Cáceres	h	39.8216	-5.67779	5,6
Rhipicephalus sanguineus s.l.	Lepus capensis	La Segura	Cáceres	h	39.3835	-6.45639	7,9
